# Supplementary material for: Catchment-scale export of antibiotic resistance genes and bacteria from an agricultural watershed in central Iowa
Source: PLoS One. 2020 Jan 10;15(1):e0227136. doi: 10.1371/journal.pone.0227136 (PMC6953785; doi:10.1371/journal.pone.0227136)
Supplement: S1 Data — (XLSX) [file pone.0227136.s004.xlsx]

## Sheet: Sheet1
ID	Date	ID	SMZ	TET	TYL
EOC	2018-10-30	T2	2.11	0.000132602	3.42645
EOC	2018-10-02	T8	0.194269	0	0.321104
EOC	2018-10-30	T30	0.0903331	0	0.206425
EOC-1	2018-11-27	T21	ions don't confirm	0	0.174172
EOC-1	2018-10-16	T25	0.128489	0	0.412463
EOC-1	2018-11-14	T35	0.953662	0.758634	1.60025
EOC-2	2018-10-02	T5	1.07619	2.47119e-05	1.62786
EOC-2	2018-11-27	T13	0.0562726	0	0.105195
EOC-2	2018-11-14	T26	ions don't confirm	0	ions don't confirm
EOC-2	2018-10-16	T29	0.0558989	0	0.171142
S11	2018-10-16	T17	0.258894	0	0.209608
S11	2018-10-10	T24	0.206838	0.000170622	0.343924
S11-1	2018-10-02	T9	0.349355	0	0.476063
S11-1	2018-11-14	T11	0.105045	0	0.205865
S11-1	2018-11-22	T20	0.118947	0	0.166121
S11-1	2018-10-30	T39	0.127297	0.000182429	0.223442
S11-2	2018-10-30	T1	0.159373	0	0.220455
S11-2	2018-10-02	T3	0.730109	0.0969643	1.1417
S11-2	2018-11-14	T32	0.473524	5.40858e-05	0.525197
S11-2	2018-11-27	T36	0.0829865	0.000146292	0.186207
S12-1	2018-10-30	T6	0.10973	0.000220465	ions did not confirm
S12-1	2018-10-02	T10	0.144547	0	0.27547
S12-1	2018-11-27	T18	0.137874	0	0.201104
S12-1	2018-10-16	T19	0.0985974	0	0.172044
S12-1	2018-11-14	T27	0.0345015	0	0.160519
S12-2	2018-10-30	T4	0.183717	0	0.267655
S12-2	2018-10-02	T7	0.420827	0	0.630594
S12-2	2018-11-27	T16	0.0940019	0	0.179807
S12-2	2018-10-16	T23	0.0902861	0	0.570239
S12-2	2018-11-14	T28	ions don't confirm	0	0.189796
T8-1	2018-11-27	T12	0.140173	0.23123	0.202227
T8-1	2018-10-02	T15	0.321327	0.000147347	0.219174
T8-1	2018-10-30	T33	0.730621	0.00024229	0.20152
T8-1	2018-11-14	T34	0.109739	9.81344e-05	0.173909
T8-1	2018-10-16	T40	0.226671	0.00096573	0.272733
T8-2	2018-11-27	T14	0.349412	8.68975e-05	0.247291
T8-2	2018-10-02	T22	0.271348	0	0.282788
T8-2	2018-10-16	T31	0.256427	0.000366066	0.194812
T8-2	2018-10-30	T37	0.149818	0	0.180106
T8-2	2018-11-14	T38	0.0592276	0.000296468	0.161851

## Sheet: eoc
EOC	2018-10-02	T8	0.194269	0	0.321104		971.347	0	1605.52		3176.15	0.0617798	4872.42
EOC-2	2018-10-02	T5	1.07619	2.47119e-05	1.62786		5380.95	0.12356	8139.31
EOC-1	2018-10-16	T25	0.128489	0	0.412463		642.443	0	2062.32		460.969	0	1459.01
EOC-2	2018-10-16	T29	0.0558989	0	0.171142		279.495	0	855.712
EOC	2018-10-30	T2	2.11	0.000132602	3.42645		10550	0.663011	17132.3		5500.83	0.331505	9082.19
EOC	2018-10-30	T30	0.0903331	0	0.206425		451.665	0	1032.12
EOC-1	2018-11-14	T35	0.953662	0.758634	1.60025		4768.31	3793.17	8001.25		2384.16	1896.59	4000.62
EOC-2	2018-11-14	T26	ions don't confirm	0	ions don't confirm		0	0	0
EOC-1	2018-11-27	T21	ions don't confirm	0	0.174172		0	0	870.861		140.681	0	698.418
EOC-2	2018-11-27	T13	0.0562726	0	0.105195		281.363	0	525.975
ID	Date	ID	SMZ	TET	TYL		SMZ	TET	TYL
			pg/ul	pg/ul	pg/ul		pg/pocis	pg/pocis	pg/pocis

## Sheet: s12
S12-1	2018-10-02	T10	0.144547	0	0.27547		722.735	0	1377.35		1413.43	0	2265.16
S12-2	2018-10-02	T7	0.420827	0	0.630594		2104.13	0	3152.97
S12-1	2018-10-16	T19	0.0985974	0	0.172044		492.987	0	860.218		472.209	0	1855.71
S12-2	2018-10-16	T23	0.0902861	0	0.570239		451.431	0	2851.2
S12-1	2018-10-30	T6	0.10973	0.000220465	ions did not confirm		548.648	1.10233	0		733.617	0.551163	669.137
S12-2	2018-10-30	T4	0.183717	0	0.267655		918.585	0	1338.27
S12-1	2018-11-14	T27	0.0345015	0	0.160519		172.507	0	802.594		86.2537	0	875.787
S12-2	2018-11-14	T28	ions don't confirm	0	0.189796		0	0	948.98
S12-1	2018-11-27	T18	0.137874	0	0.201104		689.372	0	1005.52		579.691	0	952.278
S12-2	2018-11-27	T16	0.0940019	0	0.179807		470.01	0	899.036
ID	Date	ID	SMZ	TET	TYL		SMZ	TET	TYL

## Sheet: s11
S11-1	2018-10-02	T9	0.349355	0	0.476063		1746.77	0	2380.32		2698.66	242.411	4044.4
S11-2	2018-10-02	T3	0.730109	0.0969643	1.1417		3650.54	484.822	5708.49
S11	2018-10-10	T24	0.206838	0.000170622	0.343924		1034.19	0.853111	1719.62		1164.33	0.426555	1383.83
S11	2018-10-16	T17	0.258894	0	0.209608		1294.47	0	1048.04
S11-1	2018-10-30	T39	0.127297	0.000182429	0.223442		636.487	0.912146	1117.21		716.676	0.456073	1109.74
S11-2	2018-10-30	T1	0.159373	0	0.220455		796.864	0	1102.28
S11-1	2018-11-14	T11	0.105045	0	0.205865		525.225	0	1029.33		1446.42	0.135214	1827.66
S11-2	2018-11-14	T32	0.473524	5.40858e-05	0.525197		2367.62	0.270429	2625.99
S11-1	2018-11-22	T20	0.118947	0	0.166121		594.737	0	830.604		504.835	0.365731	880.82
S11-2	2018-11-27	T36	0.0829865	0.000146292	0.186207		414.933	0.731462	931.035
ID	Date	ID	SMZ	TET	TYL		SMZ	TET	TYL

## Sheet: t8
T8-1	2018-10-02	T15	0.321327	0.000147347	0.219174		1606.64	0.736734	1095.87		1481.69	0.368367	1254.9
T8-2	2018-10-02	T22	0.271348	0	0.282788		1356.74	0	1413.94
T8-1	2018-10-16	T40	0.226671	0.00096573	0.272733		1133.36	4.82865	1363.66		1207.74	3.32949	1168.86
T8-2	2018-10-16	T31	0.256427	0.000366066	0.194812		1282.13	1.83033	974.061
T8-1	2018-10-30	T33	0.730621	0.00024229	0.20152		3653.11	1.21145	1007.6		2201.1	0.605725	954.063
T8-2	2018-10-30	T37	0.149818	0	0.180106		749.088	0	900.528
T8-1	2018-11-14	T34	0.109739	9.81344e-05	0.173909		548.694	0.490672	869.547		422.416	0.986507	839.401
T8-2	2018-11-14	T38	0.0592276	0.000296468	0.161851		296.138	1.48234	809.255
T8-1	2018-11-27	T12	0.140173	0.23123	0.202227		700.864	1156.15	1011.14		1223.96	578.292	1123.8
T8-2	2018-11-27	T14	0.349412	8.68975e-05	0.247291		1747.06	0.434487	1236.45
ID	Date	ID	SMZ	TET	TYL		SMZ	TET	TYL
