# Supplementary material for: Catchment-scale export of antibiotic resistance genes and bacteria from an agricultural watershed in central Iowa
Source: PLoS One. 2020 Jan 10;15(1):e0227136. doi: 10.1371/journal.pone.0227136 (PMC6953785; doi:10.1371/journal.pone.0227136)
Supplement: S2 Data — (XLSX) [file pone.0227136.s005.xlsx]

## Sheet: Plates
Site	Date	ent	ent+TYL	ent+TET	E. coli	Discharge
		CFU/100mL	CFU/100mL	CFU/100mL	CFU/100mL	m3s
T12	2017-05-17	80	3	n/a	n/a	0.101374
S12	2017-05-17	80	2	n/a	n/a	0.078466
S15	2017-05-17	80	25	n/a	n/a	n/a
T8	2017-05-17	80	28	n/a	n/a	0.302141
S11	2017-05-17	80	38.67	n/a	n/a	0.0743317
490	2017-05-17	80	0	n/a	n/a	n/a
Marina	2017-05-17	80	0.67	n/a	n/a	n/a
ST12	2017-05-17	80	2.56369	0	0	0.179864
T12	2017-05-31	10	0	0	4	0.0109303
S12	2017-05-31	16	0	0	5	0.0101941
S15	2017-05-31	206	8	2	12	n/a
T8	2017-05-31	6	0	0	5	0.0852337
S11	2017-05-31	37	0	9	48	0.0462414
490	2017-05-31	10	0	0	3	n/a
Marina	2017-05-31	356	0	24	320	n/a
ST12	2017-05-31	12.8954	0	0	4.48257	0.0211272
T12	2017-06-14	146	4.66667	10	91	0.0716133
S12	2017-06-14	310	19.3333	23	200	0.000594654
S15	2017-06-14	2140	13.6667	135	200	n/a
T8	2017-06-14	51	0	26	24	0.32386
S11	2017-06-14	1800	68.3333	67	200	0.00906139
490	2017-06-14	1330	0.333333	2	273	n/a
Marina	2017-06-14	5100	12.3333	67	3510	n/a
ST12	2017-06-14	147.351	4.78745	10.1071	91.8976	0.0722175
T12	2017-06-29	80	0	0.666667	18	0.0921997
S12	2017-06-29	154	1.33333	8.33333	95	0.0020105
S15	2017-06-29	244	1.33333	14	82	n/a
T8	2017-06-29	78	5.66667	5	91	0.0457317
S11	2017-06-29	326	7.66667	47.3333	196	0.0160557
490	2017-06-29	400	8.33333	15	200	n/a
Marina	2017-06-29	n/a	n/a	n/a	n/a	n/a
ST12	2017-06-29	81.5792	0.0284541	0.830278	19.6432	0.0942226
T12	2017-07-12	36	0	1.33333	2	0.0315167
S12	2017-07-12	204	3	19.3333	82	0.00832515
S15	2017-07-12	356	1.33333	14.3333	174	n/a
T8	2017-07-12	30	0.333333	6.33333	12	0.018406
S11	2017-07-12	1000	67	67	400	0.0267877
490	2017-07-12	400	85	67	400	n/a
Marina	2017-07-12	n/a	n/a	n/a	n/a	n/a
ST12	2017-07-12	71.1045	0.626866	5.09453	18.7164	0.0398471
T12	2017-07-28	26	0	1	2	0.00880654
S12	2017-07-28	n/a	n/a	n/a	n/a	0
S15	2017-07-28	910	3	34	780	n/a
T8	2017-07-28	278	1	38	220	0.00917466
S11	2017-07-28	1310	18	92	560	0.00586159
490	2017-07-28	n/a	n/a	n/a	n/a	n/a
Marina	2017-07-28	n/a	n/a	n/a	n/a	n/a
ST12	2017-07-28	26	0	1	2	0.0088077
T12	2017-08-09	184	4	15	8	0
S12	2017-08-09	n/a	n/a	n/a	n/a	0
S15	2017-08-09	1190	122	45	790	n/a
T8	2017-08-09	32	0	1	36	0.00501208
S11	2017-08-09	n/a	n/a	n/a	n/a	0
490	2017-08-09	n/a	n/a	n/a	n/a	n/a
Marina	2017-08-09	n/a	n/a	n/a	n/a	n/a
ST12	2017-08-09	184	4	15	8	5.47264e-05
T12	2017-08-25	n/a	n/a	n/a	n/a	0
S12	2017-08-25	n/a	n/a	n/a	n/a	0
S15	2017-08-25	12900	220	995	4100	n/a
T8	2017-08-25	278	5	61	236	0.00458733
S11	2017-08-25	n/a	n/a	n/a	n/a	0
490	2017-08-25	n/a	n/a	n/a	n/a	n/a
Marina	2017-08-25	n/a	n/a	n/a	n/a	n/a
ST12	2017-08-25	n/a	n/a	n/a	n/a	0
T12	2017-09-07	n/a	n/a	n/a	n/a	0
S12	2017-09-07	n/a	n/a	n/a	n/a	0
S15	2017-09-07	800	0	120	100	n/a
T8	2017-09-07	56	0	1	30	0
S11	2017-09-07	n/a	n/a	n/a	n/a	0
490	2017-09-07	n/a	n/a	n/a	n/a	n/a
Marina	2017-09-07	n/a	n/a	n/a	n/a	n/a
ST12	2017-09-07	n/a	n/a	n/a	n/a	0
T12	2017-09-21	n/a	n/a	n/a	n/a	0
S12	2017-09-21	n/a	n/a	n/a	n/a	0
S15	2017-09-21	470	2	13	240	n/a
T8	2017-09-21	890	6	168	1890	0.00959941
S11	2017-09-21	n/a	n/a	n/a	n/a	0
490	2017-09-21	n/a	n/a	n/a	n/a	n/a
Marina	2017-09-21	n/a	n/a	n/a	n/a	n/a
ST12	2017-09-21	n/a	n/a	n/a	n/a	0
T12	2017-10-09	161	0	7	126	0.00637129
S12	2017-10-09	740	1	3	360	0.0656951
S15	2017-10-09	550	8	30	430	n/a
T8	2017-10-09	80	5	24	77	0.0360474
S11	2017-10-09	540	4	23	169	0.005
490	2017-10-09	4400	2	59	3400	n/a
Marina	2017-10-09	6200	1	46	2400	n/a
ST12	2017-10-09	176.649	0.027027	6.89189	132.324	0.00654914
T12	2017-10-19	85	0	3	52	0.026363
S12	2017-10-19	181	1	7	140	0
S15	2017-10-19	153	1	10	180	0.103828
T8	2017-10-19	31	9	13	37	0.0147248
S11	2017-10-19	165	6	15	109	0.00753228
490	2017-10-19	12600	42	76	23500	n/a
Marina	2017-10-19	2600	0	19	6200	n/a
ST12	2017-10-19	86.106	0.0115206	3.04608	53.0138	0.0266738
T12	2017-11-06	63	0	3	169	0.000849506
S12	2017-11-06	85	0	1	940	0.00117987
S15	2017-11-06	274	0	2	570	n/a
T8	2017-11-06	620	22	19	145	0.00750397
S11	2017-11-06	440	2	7	94	0.00563505
490	2017-11-06	44800	229	528	51000	n/a
Marina	2017-11-06	770	0	5	4100	n/a
ST12	2017-11-06	75.7907	0	1.83721	617.256	0.00202964
T12	2017-11-15	36	0	1	42	0.00591822
S12	2017-11-15	133	0	0	450	0.00622971
S15	2017-11-15	35	0	1	78	n/a
T8	2017-11-15	155	8	17	74	0.00588991
S11	2017-11-15	102	13	25	23	0.0031998
490	2017-11-15	5000	2	58	11700	n/a
Marina	2017-11-15	4600	0	18	22300	n/a
ST12	2017-11-15	85.7436	0	0.487179	251.231	0.0121495
T12	2017-11-28	24	0	1	40	0.000442478
S12	2017-11-28	34	0	0	93	0.000546236
S15	2017-11-28	33	1	1	127	0.0124197
T8	2017-11-28	60	19	24	72	0.0155026
S11	2017-11-28	100	11	44	12	0.0168971
490	2017-11-28	25700	0	38	16300	n/a
Marina	2017-11-28	800	4	16	3800	n/a
ST12	2017-11-28	29.5241	0	0.447589	69.2778	0.000988951
T12	2017-12-05	18	0	0	9	0.000492386
S12	2017-12-05	98	0	0	84	0.000307258
S15	2017-12-05	600	13	32	78	n/a
T8	2017-12-05	18	2	7	21	0.018817
S11	2017-12-05	51	6	11	14	0.0147428
490	2017-12-05	2900	2	13	2900	n/a
Marina	2017-12-05	1300	3	11	8700	n/a
ST12	2017-12-05	48.7349	0	0	37.8139	0.000799868
T12	2017-12-12	9	0	1	5	0.000851064
S12	2017-12-12	8	0	0	11	0.000192789
S15	2017-12-12	20	1	1	17	0.0141208
T8	2017-12-12	10	4	1	14	0.00534071
S11	2017-12-12	6	1	3	3	0.0191376
490	2017-12-12	3700	0	60	1800	n/a
Marina	2017-12-12	490	1	8	5400	n/a
ST12	2017-12-12	8.81535	0	0.815347	6.10792	0.0010442
T12	2017-12-19	240	0	86	290	0.000537634
S12	2017-12-19	18	0	0	16	0.000258743
S15	2017-12-19	32	1	1	14	0.0214522
T8	2017-12-19	36	24	3	26	0.00534071
S11	2017-12-19	337	5	39	1010	0.00247872
490	2017-12-19	5200	9	67	6500	n/a
Marina	2017-12-19	820	3	6	5600	n/a
ST12	2017-12-19	167.884	0	58.0632	200.992	0.000796613

## Sheet: ARGs
Site	Date	16S rRNA	ermB	ermF	tetM
		copies/100mL	copies/100mL	copies/100mL	copies/100mL
T12	2017-04-20	1.62215e+06	<LOQ	<LOQ	<LOQ
S12	2017-04-20	4.73796e+06	<LOQ	<LOQ	<LOQ
S15	2017-04-20	4.43048e+06	<LOQ	<LOQ	<LOQ
T8	2017-04-20	2.17737e+06	<LOQ	<LOQ	1851.33
S11	2017-04-20	5.96587e+06	<LOQ	<LOQ	<LOQ
T12	2017-05-04	1.76003e+06	<LOQ	<LOQ	<LOQ
S12	2017-05-04	1.75735e+06	<LOQ	<LOQ	<LOQ
S15	2017-05-04	4.1903e+06	<LOQ	<LOQ	<LOQ
T8	2017-05-04	275302	<LOQ	<LOQ	<LOQ
S11	2017-05-04	3.38729e+06	<LOQ	<LOQ	<LOQ
490	2017-05-04	1.64755e+06	<LOQ	<LOQ	<LOQ
T12	2017-05-17	6.38884e+06	<LOQ	<LOQ	<LOQ
S12	2017-05-17	1.41296e+07	<LOQ	<LOQ	<LOQ
S15	2017-05-17	4.5268e+07	1452.55	<LOQ	4920.4
T8	2017-05-17	1.17577e+07	679.27	<LOQ	7777.47
S11	2017-05-17	3.26549e+07	<LOQ	<LOQ	<LOQ
490	2017-05-17	1.1073e+07	<LOQ	<LOQ	<LOQ
Marina	2017-05-17	7.16587e+06	<LOQ	<LOQ	<LOQ
Sub 12	2017-05-17	9.76621e+06	<LOQ	<LOQ	<LOQ
T12	2017-05-31	849670	<LOQ	<LOQ	<LOQ
S12	2017-05-31	2.13049e+06	<LOQ	<LOQ	<LOQ
S15	2017-05-31	2.37229e+06	775.021	<LOQ	<LOQ
T8	2017-05-31	676620	<LOQ	<LOQ	<LOQ
S11	2017-05-31	3.27604e+06	<LOQ	<LOQ	<LOQ
490	2017-05-31	756026	<LOQ	<LOQ	<LOQ
Marina	2017-05-31	3.66585e+06	<LOQ	<LOQ	<LOQ
Sub 12	2017-05-31	1.46776e+06	<LOQ	<LOQ	<LOQ
T12	2017-06-14	984529	<LOQ	<LOQ	<LOQ
S12	2017-06-14	2.88659e+06	<LOQ	<LOQ	<LOQ
S15	2017-06-14	7.96483e+06	<LOQ	<LOQ	<LOQ
T8	2017-06-14	766171	<LOQ	<LOQ	<LOQ
S11	2017-06-14	4.30787e+06	<LOQ	<LOQ	<LOQ
490	2017-06-14	911869	<LOQ	<LOQ	<LOQ
Marina	2017-06-14	7.96135e+06	<LOQ	<LOQ	<LOQ
Sub 12	2017-06-14	1.00019e+06	<LOQ	<LOQ	<LOQ
T12	2017-06-29	1.09922e+06	<LOQ	<LOQ	<LOQ
S12	2017-06-29	2.83939e+06	<LOQ	<LOQ	<LOQ
T8	2017-06-29	441490	<LOQ	<LOQ	<LOQ
S11	2017-06-29	1.01524e+06	<LOQ	<LOQ	<LOQ
490	2017-06-29	4.73e+07	<LOQ	<LOQ	1032.24
Sub 12	2017-06-29	1.13636e+06	<LOQ	<LOQ	<LOQ
T12	2017-07-12	891404	<LOQ	<LOQ	<LOQ
S12	2017-07-12	1.12802e+07	<LOQ	<LOQ	<LOQ
S15	2017-07-12	1.46918e+06	<LOQ	<LOQ	<LOQ
T8	2017-07-12	536172	<LOQ	<LOQ	<LOQ
S11	2017-07-12	2.7708e+06	<LOQ	<LOQ	<LOQ
490	2017-07-12	1.49345e+06	<LOQ	<LOQ	<LOQ
Sub 12	2017-07-12	3.0622e+06	<LOQ	<LOQ	<LOQ
T12	2017-07-28	1.17341e+06	<LOQ	<LOQ	<LOQ
S15	2017-07-28	4.71147e+06	<LOQ	<LOQ	<LOQ
T8	2017-07-28	846503	<LOQ	<LOQ	<LOQ
S11	2017-07-28	3.1686e+06	<LOQ	<LOQ	<LOQ
Sub 12	2017-07-28	1.17341e+06	<LOQ	<LOQ	<LOQ
T12	2017-08-09	1.65902e+06	<LOQ	<LOQ	<LOQ
S15	2017-08-09	6.32011e+06	<LOQ	<LOQ	<LOQ
T8	2017-08-09	499441	<LOQ	<LOQ	<LOQ
Sub 12	2017-08-09	1.65902e+06	<LOQ	<LOQ	<LOQ
S15	2017-08-25	5.76359e+07	1191.64	<LOQ	2533.64
T8	2017-08-25	2.1504e+06	<LOQ	<LOQ	6974.13
Sub 12	2017-08-25	0	<LOQ	<LOQ	<LOQ
S15	2017-09-07	1.60801e+07	<LOQ	<LOQ	<LOQ
T8	2017-09-07	1.50744e+06	<LOQ	<LOQ	<LOQ
Sub 12	2017-09-07	0	<LOQ	<LOQ	<LOQ
S15	2017-09-21	7.05439e+06	<LOQ	<LOQ	<LOQ
T8	2017-09-21	3.22298e+06	1154.49	<LOQ	10411.2
Sub 12	2017-09-21	0	<LOQ	<LOQ	<LOQ
T12	2017-10-09	1.02826e+06	<LOQ	<LOQ	<LOQ
S12	2017-10-09	2.09979e+06	<LOQ	<LOQ	<LOQ
S15	2017-10-09	7.94681e+06	<LOQ	60.706	6112.84
T8	2017-10-09	900053	<LOQ	<LOQ	<LOQ
S11	2017-10-09	5.87747e+06	<LOQ	<LOQ	<LOQ
490	2017-10-09	5.20673e+07	<LOQ	<LOQ	<LOQ
Marina	2017-10-09	1.13563e+06	<LOQ	<LOQ	<LOQ
Sub 12	2017-10-09	1.03253e+06	<LOQ	<LOQ	<LOQ
T12	2017-10-19	839384	<LOQ	<LOQ	<LOQ
S12	2017-10-19	2.61307e+06	<LOQ	<LOQ	<LOQ
S15	2017-10-19	2.07672e+06	<LOQ	<LOQ	<LOQ
T8	2017-10-19	767009	<LOQ	<LOQ	<LOQ
S11	2017-10-19	2.273e+06	<LOQ	<LOQ	<LOQ
490	2017-10-19	3.08664e+06	<LOQ	<LOQ	<LOQ
Marina	2017-10-19	1.07546e+06	<LOQ	<LOQ	<LOQ
Sub 12	2017-10-19	839510	<LOQ	<LOQ	<LOQ
T12	2017-11-06	1.5844e+06	<LOQ	<LOQ	<LOQ
S12	2017-11-06	5.53711e+06	<LOQ	<LOQ	<LOQ
S15	2017-11-06	3.02265e+06	<LOQ	<LOQ	<LOQ
T8	2017-11-06	1.23835e+06	613.155	<LOQ	<LOQ
S11	2017-11-06	3.30696e+06	<LOQ	<LOQ	<LOQ
490	2017-11-06	6.23785e+06	54991.7	<LOQ	5919.55
Marina	2017-11-06	2.52165e+06	<LOQ	<LOQ	<LOQ
Sub 12	2017-11-06	936049	<LOQ	<LOQ	<LOQ
T12	2017-11-15	753051	<LOQ	<LOQ	<LOQ
S12	2017-11-15	1.76253e+06	<LOQ	<LOQ	<LOQ
S15	2017-11-15	2.27274e+06	859.193	<LOQ	<LOQ
T8	2017-11-15	484735	<LOQ	<LOQ	<LOQ
S11	2017-11-15	3.08245e+06	648.132	<LOQ	2134.79
490	2017-11-15	3.1092e+06	23213.7	<LOQ	5299.03
Marina	2017-11-15	3.72928e+06	<LOQ	<LOQ	<LOQ
Sub 12	2017-11-15	381378	<LOQ	<LOQ	<LOQ
T12	2017-11-28	1.35249e+06	<LOQ	<LOQ	<LOQ
S12	2017-11-28	5.02176e+06	<LOQ	<LOQ	<LOQ
S15	2017-11-28	2.65261e+06	684.491	<LOQ	<LOQ
T8	2017-11-28	1.26208e+06	1470.13	<LOQ	<LOQ
S11	2017-11-28	2.62363e+06	<LOQ	<LOQ	<LOQ
490	2017-11-28	6.61687e+06	6522.11	<LOQ	8068.28
Marina	2017-11-28	3.89463e+06	<LOQ	<LOQ	<LOQ
Sub 12	2017-11-28	1.11314e+06	<LOQ	<LOQ	<LOQ
T12	2017-12-05	1.72681e+06	<LOQ	<LOQ	<LOQ
S12	2017-12-05	1.13794e+07	<LOQ	<LOQ	<LOQ
S15	2017-12-05	4.67356e+06	5943.25	<LOQ	2569.94
T8	2017-12-05	569972	<LOQ	<LOQ	<LOQ
S11	2017-12-05	3.86697e+06	<LOQ	<LOQ	<LOQ
490	2017-12-05	5.33269e+06	<LOQ	<LOQ	4312.38
Marina	2017-12-05	7.1756e+06	<LOQ	<LOQ	<LOQ
Sub 12	2017-12-05	2.48605e+06	<LOQ	<LOQ	<LOQ
T12	2017-12-12	6.54766e+06	<LOQ	<LOQ	<LOQ
S12	2017-12-12	3.00918e+06	<LOQ	<LOQ	<LOQ
S15	2017-12-12	3.58119e+06	1158.49	<LOQ	4087.91
T8	2017-12-12	745470	<LOQ	<LOQ	<LOQ
S11	2017-12-12	3.83907e+06	<LOQ	<LOQ	<LOQ
490	2017-12-12	4.34425e+06	2204.78	<LOQ	1649.33
Marina	2017-12-12	3.20073e+06	<LOQ	<LOQ	<LOQ
Sub 12	2017-12-12	5.62679e+06	<LOQ	<LOQ	<LOQ
T12	2017-12-19	986673	<LOQ	<LOQ	2208.35
S12	2017-12-19	2.54921e+06	<LOQ	<LOQ	<LOQ
S15	2017-12-19	2.30694e+06	<LOQ	<LOQ	<LOQ
T8	2017-12-19	1.94123e+06	809.528	<LOQ	<LOQ
S11	2017-12-19	5.81968e+06	<LOQ	<LOQ	7220.63
490	2017-12-19	9.02832e+06	1779.06	<LOQ	22583.8
Marina	2017-12-19	4.91808e+06	<LOQ	<LOQ	<LOQ
Sub 12	2017-12-19	986162	<LOQ	<LOQ	1490.98

## Sheet: Relative Abundance
Site	Date	aadA2	ermB	ermF	sul1	sul2	tetA	tetM	tetO	tetW	vgaA	vgaB
T12	2017-04-20	<LOD	<LOD	<LOD	0.00419828	0.00590437	<LOD	0.000985502	<LOD	0.00162681	<LOD	<LOD
S12	2017-04-20	<LOD	<LOD	<LOD	<LOD	<LOD	<LOD	<LOD	<LOD	<LOD	<LOD	<LOD
S15	2017-04-20	<LOD	<LOD	<LOD	0.00104465	0.00193795	0.000329355	0.00047243	<LOD	<LOD	<LOD	<LOD
T8	2017-04-20	0.00205928	<LOD	0.000451267	0.00756724	0.00486898	<LOD	0.00165601	0.0005711	0.00217498	<LOD	<LOD
S11	2017-04-20	<LOD	<LOD	<LOD	<LOD	0.000359484	0.000268285	<LOD	<LOD	0.000201221	<LOD	<LOD
ST12	2017-04-20	<LOD	<LOD	<LOD	0.00419828	0.00590437	<LOD	0.000985502	<LOD	0.00162681	<LOD	<LOD
T12	2017-05-04	<LOD	<LOD	<LOD	0.00280071	0.000524627	<LOD	<LOD	<LOD	0.000722888	<LOD	<LOD
S12	2017-05-04	<LOD	<LOD	<LOD	<LOD	<LOD	<LOD	<LOD	<LOD	<LOD	<LOD	<LOD
S15	2017-05-04	<LOD	<LOD	<LOD	0.000404821	0.000490112	<LOD	<LOD	<LOD	0.000293753	<LOD	<LOD
T8	2017-05-04	<LOD	<LOD	<LOD	0.00390116	0.00394981	<LOD	<LOD	<LOD	<LOD	<LOD	<LOD
S11	2017-05-04	<LOD	<LOD	<LOD	<LOD	<LOD	<LOD	<LOD	<LOD	<LOD	<LOD	<LOD
490	2017-05-04	<LOD	<LOD	<LOD	<LOD	<LOD	<LOD	<LOD	<LOD	<LOD	<LOD	<LOD
ST12	2017-05-04	<LOD	<LOD	<LOD	0.00280071	0.000524627	<LOD	<LOD	<LOD	0.000722888	<LOD	<LOD
T12	2017-05-17	<LOD	<LOD	<LOD	0.000224661	0.000307723	<LOD	<LOD	<LOD	<LOD	<LOD	<LOD
S12	2017-05-17	<LOD	<LOD	<LOD	<LOD	<LOD	<LOD	<LOD	<LOD	<LOD	<LOD	<LOD
S15	2017-05-17	<LOD	2.73353e-05	<LOD	9.78692e-05	0.000449028	4.17828e-05	0.00011531	<LOD	7.04303e-05	<LOD	<LOD
T8	2017-05-17	0.000153708	8.59692e-05	<LOD	0.00154135	0.00186979	0.000178644	0.00109432	0.000101094	0.000225832	<LOD	<LOD
S11	2017-05-17	<LOD	<LOD	<LOD	0.000125038	9.60399e-05	<LOD	<LOD	4.63415e-05	4.52786e-05	<LOD	<LOD
490	2017-05-17	<LOD	<LOD	<LOD	<LOD	<LOD	<LOD	<LOD	<LOD	<LOD	<LOD	<LOD
Marina	2017-05-17	<LOD	<LOD	<LOD	<LOD	<LOD	<LOD	<LOD	<LOD	<LOD	<LOD	<LOD
ST12	2017-05-17	<LOD	<LOD	<LOD	0.000224661	0.000307723	<LOD	<LOD	<LOD	<LOD	<LOD	<LOD
T12	2017-05-31	<LOD	<LOD	<LOD	<LOD	<LOD	<LOD	<LOD	<LOD	<LOD	<LOD	<LOD
S12	2017-05-31	<LOD	<LOD	<LOD	<LOD	<LOD	<LOD	<LOD	<LOD	<LOD	<LOD	<LOD
S15	2017-05-31	0.000558168	0.000477279	<LOD	0.00090571	0.00137919	<LOD	<LOD	0.000581389	0.00113231	<LOD	<LOD
T8	2017-05-31	<LOD	<LOD	<LOD	0.0039734	0.00280621	<LOD	<LOD	<LOD	0.00186814	<LOD	<LOD
S11	2017-05-31	<LOD	<LOD	<LOD	<LOD	<LOD	<LOD	<LOD	<LOD	0.000280652	<LOD	<LOD
490	2017-05-31	<LOD	<LOD	<LOD	<LOD	<LOD	<LOD	<LOD	<LOD	<LOD	<LOD	<LOD
Marina	2017-05-31	<LOD	<LOD	<LOD	0.000407348	<LOD	<LOD	<LOD	<LOD	<LOD	<LOD	<LOD
ST12	2017-05-31	<LOD	<LOD	<LOD	<LOD	<LOD	<LOD	<LOD	<LOD	<LOD	<LOD	<LOD
T12	2017-06-14	<LOD	<LOD	<LOD	<LOD	<LOD	<LOD	<LOD	<LOD	<LOD	<LOD	<LOD
S12	2017-06-14	<LOD	<LOD	<LOD	<LOD	<LOD	<LOD	<LOD	<LOD	<LOD	<LOD	<LOD
S15	2017-06-14	<LOD	<LOD	<LOD	0.000231424	0.000260655	<LOD	<LOD	<LOD	<LOD	<LOD	<LOD
T8	2017-06-14	0.00452922	<LOD	<LOD	0.0284477	0.00213182	<LOD	0.00184753	0.00132194	0.00390819	<LOD	<LOD
S11	2017-06-14	<LOD	<LOD	<LOD	<LOD	0.000380491	<LOD	<LOD	<LOD	<LOD	<LOD	<LOD
490	2017-06-14	<LOD	<LOD	<LOD	<LOD	<LOD	<LOD	<LOD	<LOD	<LOD	<LOD	<LOD
Marina	2017-06-14	<LOD	<LOD	<LOD	<LOD	0.000349256	<LOD	<LOD	<LOD	<LOD	<LOD	<LOD
ST12	2017-06-14	<LOD	<LOD	<LOD	<LOD	<LOD	<LOD	<LOD	<LOD	<LOD	<LOD	<LOD
T12	2017-06-29	<LOD	<LOD	<LOD	<LOD	<LOD	<LOD	<LOD	<LOD	<LOD	<LOD	<LOD
S12	2017-06-29	<LOD	<LOD	<LOD	<LOD	<LOD	<LOD	<LOD	<LOD	<LOD	<LOD	<LOD
T8	2017-06-29	0.00978212	<LOD	<LOD	0.022156	0.00271744	<LOD	<LOD	0.00179087	0.00920539	<LOD	<LOD
S11	2017-06-29	<LOD	<LOD	<LOD	<LOD	<LOD	<LOD	<LOD	<LOD	<LOD	<LOD	<LOD
490	2017-06-29	<LOD	<LOD	<LOD	2.86908e-05	3.335e-05	7.18523e-05	8.01234e-05	2.93358e-05	<LOD	<LOD	<LOD
ST12	2017-06-29	<LOD	<LOD	<LOD	<LOD	<LOD	<LOD	<LOD	<LOD	<LOD	<LOD	<LOD
T12	2017-07-12	<LOD	<LOD	<LOD	<LOD	<LOD	<LOD	<LOD	<LOD	<LOD	<LOD	<LOD
S12	2017-07-12	<LOD	<LOD	<LOD	0.000118468	<LOD	<LOD	<LOD	<LOD	<LOD	<LOD	<LOD
S15	2017-07-12	<LOD	<LOD	<LOD	0.000687272	<LOD	<LOD	<LOD	<LOD	0.00149976	<LOD	<LOD
T8	2017-07-12	<LOD	<LOD	<LOD	<LOD	<LOD	<LOD	<LOD	<LOD	0.00213278	<LOD	<LOD
S11	2017-07-12	<LOD	<LOD	<LOD	0.000397896	<LOD	<LOD	<LOD	<LOD	0.000425374	<LOD	<LOD
490	2017-07-12	<LOD	<LOD	<LOD	<LOD	<LOD	<LOD	<LOD	<LOD	<LOD	<LOD	<LOD
ST12	2017-07-12	<LOD	<LOD	<LOD	0.000118468	<LOD	<LOD	<LOD	<LOD	<LOD	<LOD	<LOD
T12	2017-07-28	<LOD	<LOD	<LOD	<LOD	<LOD	<LOD	<LOD	<LOD	<LOD	<LOD	<LOD
S15	2017-07-28	<LOD	<LOD	<LOD	<LOD	<LOD	<LOD	<LOD	<LOD	<LOD	<LOD	<LOD
T8	2017-07-28	<LOD	<LOD	<LOD	0.00113675	<LOD	<LOD	0.00106608	<LOD	<LOD	<LOD	<LOD
S11	2017-07-28	<LOD	<LOD	<LOD	<LOD	<LOD	<LOD	<LOD	<LOD	<LOD	<LOD	<LOD
ST12	2017-07-28	<LOD	<LOD	<LOD	<LOD	<LOD	<LOD	<LOD	<LOD	<LOD	<LOD	<LOD
T12	2017-08-09	<LOD	<LOD	<LOD	<LOD	<LOD	<LOD	<LOD	<LOD	<LOD	<LOD	<LOD
S15	2017-08-09	<LOD	<LOD	<LOD	<LOD	<LOD	<LOD	<LOD	<LOD	<LOD	<LOD	<LOD
T8	2017-08-09	<LOD	<LOD	<LOD	<LOD	<LOD	<LOD	<LOD	<LOD	<LOD	<LOD	<LOD
ST12	2017-08-09	<LOD	<LOD	<LOD	<LOD	<LOD	<LOD	<LOD	<LOD	<LOD	<LOD	<LOD
S15	2017-08-25	0.000451242	3.28604e-05	<LOD	0.000700112	0.00038819	0.000279297	6.77109e-05	<LOD	0.00010605	<LOD	<LOD
T8	2017-08-25	<LOD	<LOD	<LOD	0.00814172	0.00363807	<LOD	0.00474793	0.000766865	0.0026623	<LOD	<LOD
S15	2017-09-07	<LOD	<LOD	<LOD	0.000108671	<LOD	<LOD	7.27164e-05	<LOD	<LOD	<LOD	<LOD
T8	2017-09-07	<LOD	<LOD	<LOD	<LOD	<LOD	<LOD	<LOD	<LOD	<LOD	<LOD	<LOD
S15	2017-09-21	<LOD	<LOD	<LOD	<LOD	<LOD	<LOD	<LOD	<LOD	<LOD	<LOD	<LOD
T8	2017-09-21	0.000666518	0.000529038	<LOD	0.0172242	0.00373365	<LOD	0.00743181	0.00125273	0.0195073	<LOD	<LOD
T12	2017-10-09	<LOD	<LOD	<LOD	<LOD	<LOD	<LOD	<LOD	<LOD	<LOD	<LOD	<LOD
S12	2017-10-09	<LOD	<LOD	<LOD	<LOD	<LOD	<LOD	<LOD	<LOD	<LOD	<LOD	<LOD
S15	2017-10-09	<LOD	<LOD	<LOD	0.000468814	0.000863463	0.000313526	0.000706824	0.000572857	0.00272859	<LOD	<LOD
T8	2017-10-09	<LOD	<LOD	<LOD	0.00432468	<LOD	<LOD	0.00149283	<LOD	<LOD	<LOD	<LOD
S11	2017-10-09	<LOD	<LOD	<LOD	<LOD	<LOD	<LOD	<LOD	0.000195681	0.000452705	<LOD	<LOD
490	2017-10-09	<LOD	<LOD	<LOD	<LOD	<LOD	<LOD	<LOD	<LOD	<LOD	<LOD	<LOD
Marina	2017-10-09	<LOD	<LOD	<LOD	<LOD	<LOD	<LOD	<LOD	<LOD	<LOD	<LOD	<LOD
ST12	2017-10-09	<LOD	<LOD	<LOD	<LOD	<LOD	<LOD	<LOD	<LOD	<LOD	<LOD	<LOD
T12	2017-10-19	<LOD	<LOD	<LOD	<LOD	<LOD	<LOD	<LOD	<LOD	<LOD	<LOD	<LOD
S12	2017-10-19	<LOD	<LOD	<LOD	<LOD	<LOD	<LOD	<LOD	<LOD	<LOD	<LOD	<LOD
S15	2017-10-19	<LOD	<LOD	<LOD	<LOD	<LOD	<LOD	<LOD	<LOD	<LOD	<LOD	<LOD
T8	2017-10-19	0.00125964	<LOD	<LOD	0.00345819	0.00127006	<LOD	<LOD	<LOD	0.00333427	<LOD	<LOD
S11	2017-10-19	<LOD	<LOD	<LOD	<LOD	<LOD	<LOD	<LOD	<LOD	<LOD	<LOD	<LOD
490	2017-10-19	<LOD	<LOD	<LOD	<LOD	<LOD	<LOD	0.000781161	<LOD	<LOD	<LOD	<LOD
Marina	2017-10-19	<LOD	<LOD	<LOD	<LOD	<LOD	<LOD	<LOD	<LOD	<LOD	<LOD	<LOD
ST12	2017-10-19	<LOD	<LOD	<LOD	<LOD	<LOD	<LOD	<LOD	<LOD	<LOD	<LOD	<LOD
T12	2017-11-06	<LOD	<LOD	<LOD	<LOD	<LOD	<LOD	<LOD	<LOD	<LOD	<LOD	<LOD
S12	2017-11-06	<LOD	<LOD	<LOD	<LOD	<LOD	<LOD	<LOD	<LOD	<LOD	<LOD	<LOD
S15	2017-11-06	<LOD	<LOD	<LOD	<LOD	0.000497792	<LOD	<LOD	<LOD	<LOD	<LOD	<LOD
T8	2017-11-06	0.00210663	<LOD	<LOD	0.00530966	0.00233517	<LOD	<LOD	<LOD	0.000948339	<LOD	<LOD
S11	2017-11-06	<LOD	<LOD	<LOD	<LOD	<LOD	<LOD	<LOD	<LOD	<LOD	<LOD	<LOD
490	2017-11-06	<LOD	0.00395813	<LOD	<LOD	<LOD	<LOD	0.00222813	0.000805942	0.000271971	<LOD	<LOD
Marina	2017-11-06	<LOD	<LOD	<LOD	<LOD	<LOD	<LOD	<LOD	<LOD	<LOD	<LOD	<LOD
ST12	2017-11-06	<LOD	<LOD	<LOD	<LOD	<LOD	<LOD	<LOD	<LOD	<LOD	<LOD	<LOD
T12	2017-11-15	<LOD	<LOD	<LOD	<LOD	<LOD	<LOD	<LOD	<LOD	<LOD	<LOD	<LOD
S12	2017-11-15	<LOD	<LOD	<LOD	<LOD	<LOD	<LOD	<LOD	<LOD	<LOD	<LOD	<LOD
S15	2017-11-15	<LOD	0.000483573	<LOD	<LOD	0.000752631	<LOD	<LOD	<LOD	0.00057379	<LOD	<LOD
T8	2017-11-15	0.0261199	<LOD	<LOD	0.0401056	0.0434559	<LOD	<LOD	<LOD	0.0169502	<LOD	<LOD
S11	2017-11-15	<LOD	<LOD	0.000593012	<LOD	0.000496913	<LOD	0.00137574	0.000487544	0.000869059	<LOD	<LOD
490	2017-11-15	<LOD	0.00328184	<LOD	<LOD	<LOD	<LOD	0.00262762	0.000897449	0.00288715	<LOD	<LOD
Marina	2017-11-15	<LOD	<LOD	<LOD	<LOD	<LOD	<LOD	<LOD	<LOD	<LOD	<LOD	<LOD
ST12	2017-11-15	<LOD	<LOD	<LOD	<LOD	<LOD	<LOD	<LOD	<LOD	<LOD	<LOD	<LOD
T12	2017-11-28	<LOD	<LOD	<LOD	<LOD	<LOD	<LOD	<LOD	<LOD	<LOD	<LOD	<LOD
S12	2017-11-28	<LOD	<LOD	<LOD	<LOD	<LOD	<LOD	<LOD	<LOD	0.000302806	<LOD	<LOD
S15	2017-11-28	<LOD	0.000389435	<LOD	0.000726396	0.00133502	<LOD	<LOD	<LOD	0.000330191	<LOD	<LOD
T8	2017-11-28	0.0306554	0.000900647	<LOD	0.0412428	0.00335803	0.00117473	0.00123106	0.000775202	0.033109	<LOD	<LOD
S11	2017-11-28	<LOD	<LOD	<LOD	<LOD	<LOD	<LOD	<LOD	<LOD	<LOD	<LOD	<LOD
490	2017-11-28	<LOD	0.000473378	<LOD	<LOD	<LOD	<LOD	0.0019403	0.00539244	0.0136743	<LOD	<LOD
Marina	2017-11-28	<LOD	<LOD	<LOD	<LOD	<LOD	<LOD	<LOD	<LOD	<LOD	<LOD	<LOD
ST12	2017-11-28	<LOD	<LOD	<LOD	<LOD	<LOD	<LOD	<LOD	<LOD	0.000302806	<LOD	<LOD
T12	2017-12-05	<LOD	<LOD	<LOD	<LOD	<LOD	<LOD	<LOD	<LOD	0.000598621	<LOD	<LOD
S12	2017-12-05	<LOD	<LOD	<LOD	<LOD	<LOD	<LOD	<LOD	<LOD	0.00011921	<LOD	<LOD
S15	2017-12-05	0.000539572	0.000601322	0.000434085	0.000612782	0.00156696	<LOD	0.00078841	0.00077899	0.00163407	<LOD	<LOD
T8	2017-12-05	0.008329	<LOD	<LOD	0.00768691	0.00417278	<LOD	<LOD	<LOD	0.00301104	<LOD	<LOD
S11	2017-12-05	<LOD	<LOD	<LOD	<LOD	<LOD	<LOD	<LOD	<LOD	<LOD	<LOD	<LOD
490	2017-12-05	<LOD	<LOD	<LOD	<LOD	<LOD	<LOD	0.0012799	0.00147406	0.00353598	<LOD	<LOD
Marina	2017-12-05	<LOD	<LOD	<LOD	<LOD	<LOD	<LOD	<LOD	0.000286207	0.000245201	<LOD	<LOD
ST12	2017-12-05	<LOD	<LOD	<LOD	<LOD	<LOD	<LOD	<LOD	<LOD	0.00071783	<LOD	<LOD
T12	2017-12-12	<LOD	<LOD	<LOD	<LOD	<LOD	<LOD	<LOD	<LOD	0.00021307	<LOD	<LOD
S12	2017-12-12	<LOD	<LOD	<LOD	<LOD	<LOD	<LOD	<LOD	<LOD	<LOD	<LOD	<LOD
S15	2017-12-12	<LOD	0.000422723	0.000261393	0.000356196	0.000711294	<LOD	0.00124329	<LOD	0.000469824	<LOD	<LOD
T8	2017-12-12	0.0105076	<LOD	<LOD	0.0173461	0.00218346	0.00180301	<LOD	<LOD	0.0110457	<LOD	<LOD
S11	2017-12-12	<LOD	<LOD	<LOD	<LOD	<LOD	<LOD	<LOD	<LOD	<LOD	<LOD	<LOD
490	2017-12-12	<LOD	0.000361966	<LOD	<LOD	0.000342032	<LOD	0.00090891	0.00156113	0.00385927	<LOD	<LOD
Marina	2017-12-12	<LOD	<LOD	<LOD	<LOD	<LOD	<LOD	<LOD	<LOD	<LOD	<LOD	<LOD
ST12	2017-12-12	<LOD	<LOD	<LOD	<LOD	<LOD	<LOD	<LOD	<LOD	0.00021307	<LOD	<LOD
T12	2017-12-19	<LOD	<LOD	<LOD	<LOD	<LOD	<LOD	0.00415078	<LOD	<LOD	<LOD	<LOD
S12	2017-12-19	<LOD	<LOD	<LOD	<LOD	<LOD	<LOD	<LOD	<LOD	<LOD	<LOD	<LOD
S15	2017-12-19	<LOD	<LOD	<LOD	0.000661734	0.00045226	<LOD	<LOD	0.000463561	0.000935958	<LOD	<LOD
T8	2017-12-19	0.0158935	0.000616783	<LOD	0.0233726	0.0024191	0.00103836	<LOD	0.00110619	0.0149879	<LOD	<LOD
S11	2017-12-19	<LOD	<LOD	<LOD	<LOD	<LOD	<LOD	0.00195094	0.000183991	<LOD	<LOD	<LOD
490	2017-12-19	<LOD	0.000153635	<LOD	0.000206964	<LOD	<LOD	0.00592716	0.000168198	0.000594307	<LOD	<LOD
Marina	2017-12-19	<LOD	<LOD	<LOD	<LOD	<LOD	<LOD	0.00020041	<LOD	<LOD	<LOD	<LOD
ST12	2017-12-19	<LOD	<LOD	<LOD	<LOD	<LOD	<LOD	0.00415078	<LOD	<LOD	<LOD	<LOD
