# Supplementary material for: Catchment-scale export of antibiotic resistance genes and bacteria from an agricultural watershed in central Iowa
Source: PLoS One. 2020 Jan 10;15(1):e0227136. doi: 10.1371/journal.pone.0227136 (PMC6953785; doi:10.1371/journal.pone.0227136)
Supplement: S3 Data — (XLSX) [file pone.0227136.s006.xlsx]

## Sheet: Plate Counts
Site	Date	ent	ent+TYL	ent+TET	E. coli	Discharge
		CFU/100mL	CFU/100mL	CFU/100mL	CFU/100mL	m3s
490	2018-03-27	18	0	0	1	n/a
Marina	2018-03-27	29	0	0	59	n/a
S11	2018-03-27	9	0	0	8	0.0611273
S15	2018-03-27	96	1	8	165	0.179277
Sub 12	2018-03-27	18.7494	0	1.61002	4.66014	0.0287348
T8	2018-03-27	61	1	9	11	0.0689884
T12	2018-03-27	9	0	2	7	0.0175289
S12	2018-03-27	34	0	1	1	0.0112059
490	2018-04-05	3	0	0	0	n/a
Marina	2018-04-05	12	0	0	47	n/a
S11	2018-04-05	1	2	1	7	0.0255781
S15	2018-04-05	53	0	0	2	0.0855945
Sub 12	2018-04-05	4.7023	0	0	1.71908	0.00760602
T8	2018-04-05	0	2	0	1	0.0405763
T12	2018-04-05	4	0	0	2	0.00653769
S12	2018-04-05	9	0	0	0	0.00106833
490	2018-04-11	119	0	2	316	n/a
Marina	2018-04-11	35	0	3	225	n/a
S11	2018-04-11	10	0	1	4	0.0327112
S15	2018-04-11	12	0	0	6	0.0528316
Sub 12	2018-04-11	14.9207	0	0.740085	0	0.0107896
T8	2018-04-11	10	0	1	4	0.0328851
T12	2018-04-11	17	0	1	0	0.00798522
S12	2018-04-11	9	0	0	0	0.00280438
490	2018-04-24	10	0	0	10	n/a
Marina	2018-04-24	0	0	0	70	n/a
S11	2018-04-24	0	0	0	1	0.027
S15	2018-04-24	4	0	1	1	0.0661323
Sub 12	2018-04-24	3.33333	0	0.666667	1.33333	0.027
T8	2018-04-24	7	0	5	3	0.063
T12	2018-04-24	8	0	2	4	0.009
S12	2018-04-24	1	0	0	0	0.018
490	2018-05-07	5	0	0	2	n/a
Marina	2018-05-07	162	0	0	284	n/a
S11	2018-05-07	11	0	0	2	0.03
S15	2018-05-07	25	1	1	21	n/a
Sub 12	2018-05-07	21.9302	0.302326	0.302326	4.30233	0.043
T8	2018-05-07	14	1	2	13	0.076
T12	2018-05-07	31	1	1	5	0.013
S12	2018-05-07	18	0	0	4	0.03
490	2018-05-16	20	0	0	21	n/a
Marina	2018-05-16	382	0	8	411	n/a
S11	2018-05-16	11	0	0	0	0.026
S15	2018-05-16	30	1	3	47	0.0648355
Sub 12	2018-05-16	10.7778	0.703704	0	10.2593	0.027
T8	2018-05-16	4	0	2	5	0.058
T12	2018-05-16	15	0	0	18	0.008
S12	2018-05-16	9	1	0	7	0.019
490	2018-05-23	111	1	1	222	n/a
Marina	2018-05-23	200	0	54	200	n/a
S11	2018-05-23	20	0	1	55	0.035
S15	2018-05-23	25	1	3	26	0.0393218
Sub 12	2018-05-23	46.7742	0	0.258065	20.6774	0.031
T8	2018-05-23	9	1	2	6	0.083
T12	2018-05-23	26	0	1	37	0.008
S12	2018-05-23	54	0	0	15	0.023
490	2018-05-30	460	0	1	130	n/a
Marina	2018-05-30	1050	0	28	136	n/a
S11	2018-05-30	94	2	6	171	0.024
S15	2018-05-30	91	1	6	80	0.0388775
Sub 12	2018-05-30	146.556	0.555556	1	18.7778	0.018
T8	2018-05-30	19	0	1	8	0.065
EOC	2018-05-30	282	0	6	156	n/a
T12	2018-05-30	26	0	1	11	0.008
S12	2018-05-30	243	1	1	25	0.01
490	2018-06-06	128	0	1	82	n/a
Marina	2018-06-06	1790	4	18	2000	n/a
S11	2018-06-06	180	1	6	76	0.02
S15	2018-06-06	235	1	8	162	0.036045
Sub 12	2018-06-06	97.625	0.5625	2.8125	76.3125	0.016
T8	2018-06-06	55	2	3	11	0.052
T12	2018-06-06	20	0	0	6	0.007
S12	2018-06-06	158	1	5	131	0.009
490	2018-06-13	72	2	3	32	n/a
Marina	2018-06-13	1840	3	13	2300	n/a
S11	2018-06-13	374	3	15	116	0.004
S15	2018-06-13	400	8	53	598	0.244884
Sub 12	2018-06-13	155.13	1	1.69565	81.3043	0.046
T8	2018-06-13	72	15	20	33	0.066
T12	2018-06-13	83	1	2	46	0.032
S12	2018-06-13	320	1	1	162	0.014
490	2018-06-20	400	6	131	694	n/a
Marina	2018-06-20	2600	1	11	700	n/a
S11	2018-06-20	1140	10	44	270	0.039
S15	2018-06-20	200	270	200	3600	n/a
Sub 12	2018-06-20	857.143	72.1429	83.4286	1337.14	0.07
T8	2018-06-20	200	39	67	200	0.135
T12	2018-06-20	400	73	54	400	0.05
S12	2018-06-20	2000	70	157	3680	0.02
490	2018-06-27	1450	1	104	780	n/a
S11	2018-06-27	380	1	16	90	0.0592
S15	2018-06-27	300	6	114	200	0.227711
Sub 12	2018-06-27	530	0	12	30	0.072
T8	2018-06-27	320	0	40	90	0.236
EOC	2018-06-27	4000	0	404	20	0.049515
T12	2018-06-27	530	0	12	30	0.072
490	2018-07-02	20000	180	588	2000	n/a
S11	2018-07-02	260	3	5	60	0.007
S15	2018-07-02	320	0	3	90	0.192228
Sub 12	2018-07-02	162.233	0.860465	1.55814	27.2093	0.043
T8	2018-07-02	64	1	10	28	0.139
EOC	2018-07-02	520	0	5	40	0.117052
T12	2018-07-02	88	1	1	30	0.037
S12	2018-07-02	620	0	5	10	0.006
Marina	2018-07-11	500	1	1	1200	n/a
S11	2018-07-11	190	1	1	8	0.027
S15	2018-07-11	200	1	2	26	0.0898214
Sub 12	2018-07-11	63.125	0	0.6875	5.5	0.016
T8	2018-07-11	29	2	0	19	0.083
EOC	2018-07-11	760	0	3	154	0.115266
T12	2018-07-11	60	0	1	8	0.011
S12	2018-07-11	70	0	0	7	0.005
490	2018-07-18	206	0	2	46	n/a
Marina	2018-07-18	460	0	8	330	n/a
S11	2018-07-18	212	1	2	46	0.001
S15	2018-07-18	224	1	12	53	0.0565694
Sub 12	2018-07-18	48.7273	0	1.45455	4.81818	0.011
T8	2018-07-18	40	2	1	50	0.009
EOC	2018-07-18	1500	1	9	188	0.0504288
T12	2018-07-18	55	0	2	4	0.008
S12	2018-07-18	32	0	0	6	0.003
490	2018-07-25	14	0	0	66	n/a
Marina	2018-07-25	1790	1	46	1610	n/a
S11	2018-07-25	570	0	6	30	0.001
S15	2018-07-25	304	0	19	83	0.0485968
Sub 12	2018-07-25	61.1818	0	0.909091	7.63636	0.011
T8	2018-07-25	115	14	12	94	0.037
EOC	2018-07-25	2410	2	24	316	0.0324185
T12	2018-07-25	58	0	0	9	0.006
S12	2018-07-25	65	0	2	50	0.005
490	2018-08-01	48	0	1	8	n/a
S11	2018-08-01	740	4	10	93	0.001
S15	2018-08-01	382	2	34	300	0.0163357
Sub 12	2018-08-01	132	0.5	6.5	25.5	0.004
T8	2018-08-01	98	0	3	12	0.025
EOC	2018-08-01	1920	1	15	250	0.0196827
T12	2018-08-01	64	0	0	1	0.002
S12	2018-08-01	200	1	13	137	0.002
490	2018-08-08	400	1	61	266	n/a
Marina	2018-08-08	560	1	3	480	n/a
S11	2018-08-08	816	3	15	169	0.001
S15	2018-08-08	400	20	73	474	0.178096
Sub 12	2018-08-08	389.769	1	13.6154	120.308	0.013
T8	2018-08-08	400	52	67	200	0.03
EOC	2018-08-08	2180	2	31	300	0.0231561
T12	2018-08-08	297	1	15	106	0.007
S12	2018-08-08	498	1	12	99	0.006
490	2018-08-15	550	1	11	236	n/a
Marina	2018-08-15	2000	73	200	1870	n/a
S11	2018-08-15	1650	26	34	123	0.001
S15	2018-08-15	2930	11	134	528	0.0402733
Sub 12	2018-08-15	369	3.25	11.25	63	0.004
T8	2018-08-15	1180	10	200	996	0.02
EOC	2018-08-15	1790	0	15	240	0.0133791
T12	2018-08-15	104	1	2	51	0.003
S12	2018-08-15	1164	10	39	247	0.001
490	2018-08-21	15000	17	310	6400	n/a
Marina	2018-08-21	3900	3	110	1200	n/a
S11	2018-08-21	2100	6	26	1000	0.135
S15	2018-08-21	5760	89	482	2090	0.661842
Sub 12	2018-08-21	1939.45	2.67273	53.3091	234.891	0.055
T8	2018-08-21	1490	16	278	570	0.234
EOC	2018-08-21	790	0	11	240	0.0669258
T12	2018-08-21	1910	3	52	229	0.037
S12	2018-08-21	2000	2	56	2	0.018
S11	2018-08-28	450	1	5	130	0.014
S15	2018-08-28	380	0	17	140	0.10364
Sub 12	2018-08-28	193.429	0	2.28571	14.5714	0.007
T8	2018-08-28	90	1	18	20	0.048
EOC	2018-08-28	2040	0	21	180	n/a
T12	2018-08-28	196	0	1	24	0.004
S12	2018-08-28	190	0	4	89	0.003
490	2018-09-06	100	0	5	80	n/a
Marina	2018-09-06	100	0	7	210	n/a
S11	2018-09-06	910	2	16	194	0.11
S15	2018-09-06	540	6	35	530	n/a
Sub 12	2018-09-06	317	0.328125	4.32812	365.141	0.064
T8	2018-09-06	135	1	30	102	0.137
EOC	2018-09-06	3360	1	64	200	0.265405
T12	2018-09-06	296	0	4	500	0.043
S12	2018-09-06	360	1	5	36	0.021
490	2018-09-11	22	0	1	14	n/a
Marina	2018-09-11	140	0	13	360	n/a
S11	2018-09-11	160	1	4	108	0.017
S15	2018-09-11	200	1	18	178	0.121149
Sub 12	2018-09-11	43.5	0.375	1	15.375	0.04
T8	2018-09-11	6	1	2	9	0.062
EOC	2018-09-11	240	0	4	40	0.0789832
T12	2018-09-11	48	0	1	3	0.025
S12	2018-09-11	36	1	1	20	0.015
490	2018-09-26	44	0	5	78	n/a
Marina	2018-09-26	60	0	1	0	n/a
S11	2018-09-26	86	0	3	57	0.005
S15	2018-09-26	390	1	12	172	0.155458
Sub 12	2018-09-26	62.0513	0	0.641026	10.3846	0.039
T8	2018-09-26	24	1	8	22	0.088
EOC	2018-09-26	2220	1	41	258	0.316651
T12	2018-09-26	52	0	1	5	0.025
S12	2018-09-26	80	0	0	13	0.014
490	2018-10-02	166	0	9	96	n/a
Marina	2018-10-02	160	0	1	0	n/a
S11	2018-10-02	618	2	22	138	0.108
S15	2018-10-02	1630	23	59	538	0.377144
Sub 12	2018-10-02	151.231	0	1	22	0.078
T8	2018-10-02	106	1	27	29	0.149
EOC	2018-10-02	2510	3	94	430	0.514814
T12	2018-10-02	158	0	1	26	0.054
S12	2018-10-02	136	0	1	10	0.024
490	2018-10-11	100	0	10	168	n/a
Marina	2018-10-11	50	0	0	130	n/a
S11	2018-10-11	280	1	6	70	0.172
S15	2018-10-11	720	18	51	780	n/a
Sub 12	2018-10-11	123.911	0	1.71111	10.7111	0.09
T8	2018-10-11	104	1	18	18	0.183
EOC	2018-10-11	3640	2	44	220	n/a
T12	2018-10-11	132	0	2	11	0.064
S12	2018-10-11	104	0	1	11	0.026
490	2018-10-16	4	0	2	18	n/a
Marina	2018-10-16	16	0	0	52	n/a
S11	2018-10-16	32	0	3	68	0.008
S15	2018-10-16	100	1	13	90	0.158737
Sub 12	2018-10-16	55.8049	0	0.609756	11	0.041
T8	2018-10-16	16	1	0	8	0.115
EOC	2018-10-16	100	0	4	10	0.211387
T12	2018-10-16	80	0	1	11	0.025
S12	2018-10-16	18	0	0	19	0.016
490	2018-10-23	142	0	6	26	n/a
Marina	2018-10-23	400	0	17	400	n/a
S11	2018-10-23	20	0	0	36	0.005
S15	2018-10-23	188	0	87	102	0.122452
Sub 12	2018-10-23	60.7429	0	0	11.9429	0.035
T8	2018-10-23	7	1	1	3	0.083
EOC	2018-10-23	100	0	1	24	0.197985
T12	2018-10-23	10	0	0	6	0.019
S12	2018-10-23	121	0	0	24	0.016
490	2018-10-30	400	0	1	400	n/a
Marina	2018-10-30	1890	0	4	2000	n/a
S11	2018-10-30	10	0	0	19	0.003
S15	2018-10-30	92	0	10	144	0.0956293
Sub 12	2018-10-30	39.5926	0	0.481481	18.2222	0.027
T8	2018-10-30	8	6	3	10	0.075
EOC	2018-10-30	60	0	1	26	0.155146
T12	2018-10-30	9	0	1	12	0.013
S12	2018-10-30	68	0	0	79	0.014
490	2018-11-06	154	0	1	75	n/a
Marina	2018-11-06	980	0	74	1960	n/a
S11	2018-11-06	147	0	4	11	0.015
S15	2018-11-06	340	7	92	400	0.129594
Sub 12	2018-11-06	76.0435	0	1	47.9565	0.023
T8	2018-11-06	95	4	24	46	0.071
EOC	2018-11-06	406	1	3	24	0.269406
T12	2018-11-06	114	0	1	28	0.014
S12	2018-11-06	17	0	1	13	0.009
490	2018-11-14	90	0	4	118	n/a
Marina	2018-11-14	550	0	37	3860	n/a
S11	2018-11-14	10	0	1	7	0.015
S15	2018-11-14	16	0	2	72	0.0368498
Sub 12	2018-11-14	9.66667	0	0	5	0.018
T8	2018-11-14	3	0	1	4	0.057
EOC	2018-11-14	40	0	1	44	n/a
T12	2018-11-14	9	0	0	1	0.012
S12	2018-11-14	11	0	0	13	0.006
490	2018-11-19	558	0	26	448	n/a
Marina	2018-11-19	260	0	11	1440	n/a
S11	2018-11-19	7	0	0	10	0.020523
S15	2018-11-19	248	0	93	488	0.068254
Sub 12	2018-11-19	13.3054	0	0	8.44433	0.0232802
T8	2018-11-19	3	0	1	32	0.05903
EOC	2018-11-19	54	0	1	22	0.106981
T12	2018-11-19	4	0	0	1	0.00883806
S12	2018-11-19	19	0	0	8	0.0144421
490	2018-11-27	290	0	2	460	n/a
Marina	2018-11-27	270	0	3	620	n/a
S11	2018-11-27	5	1	1	33	0.0169864
S15	2018-11-27	12	0	38	96	0.049541
Sub 12	2018-11-27	17.0426	0	0.507108	4.54975	0.0132639
T8	2018-11-27	2	3	1	29	0.014072
EOC	2018-11-27	42	0	0	30	0.0955729
T12	2018-11-27	14	0	0	1	0.00653769
S12	2018-11-27	20	0	1	0	0.00672624

## Sheet: Genes
Site	Date	16S rRNA	ermB	ermF	tetM
		copies/100mL	copies/100mL	copies/100mL	copies/100mL
T12	2018-03-27	1.93746e+06	<LOQ	3842.99	<LOQ
S12	2018-03-27	4.49131e+06	<LOQ	<LOQ	<LOQ
S15	2018-03-27	1.619e+07	11687.8	<LOQ	7204.78
T8	2018-03-27	8.25059e+06	2232.82	<LOQ	104568
S11	2018-03-27	4.4467e+06	3726.31	<LOQ	5456.64
Marina	2018-03-27	3.84538e+06	<LOQ	<LOQ	<LOQ
490	2018-03-27	1.79024e+07	<LOQ	<LOQ	<LOQ
Sub 12	2018-03-27	1.19753e+06	<LOQ	2109.88	<LOQ
T12	2018-04-05	1.84177e+06	<LOQ	<LOQ	<LOQ
S12	2018-04-05	5.72309e+06	<LOQ	<LOQ	<LOQ
S15	2018-04-05	1.04279e+07	1903.47	<LOQ	<LOQ
T8	2018-04-05	1.09908e+06	<LOQ	<LOQ	<LOQ
S11	2018-04-05	6.99259e+06	6911.96	6320.96	16112.3
Marina	2018-04-05	3.00629e+06	<LOQ	<LOQ	<LOQ
490	2018-04-05	6.66348e+06	<LOQ	<LOQ	<LOQ
Sub 12	2018-04-05	1.65832e+06	<LOQ	<LOQ	<LOQ
T12	2018-04-11	2.12599e+06	1527.19	<LOQ	<LOQ
S12	2018-04-11	8.12257e+06	<LOQ	<LOQ	<LOQ
S15	2018-04-11	1.35692e+07	<LOQ	<LOQ	3353.06
T8	2018-04-11	3.02343e+06	<LOQ	<LOQ	<LOQ
S11	2018-04-11	6.15864e+06	<LOQ	4313.93	9807.17
Marina	2018-04-11	1.94429e+06	<LOQ	<LOQ	<LOQ
490	2018-04-11	1.12801e+07	<LOQ	<LOQ	5699.6
Sub 12	2018-04-11	1.6487e+06	1130.25	<LOQ	<LOQ
T12	2018-04-24	2.24735e+06	1617.35	<LOQ	<LOQ
S12	2018-04-24	5.77572e+06	<LOQ	<LOQ	<LOQ
S15	2018-04-24	4.10519e+06	<LOQ	<LOQ	5667.15
T8	2018-04-24	1.62284e+06	<LOQ	<LOQ	<LOQ
S11	2018-04-24	2.72642e+06	<LOQ	<LOQ	2914.96
Marina	2018-04-24	3.96237e+06	6010.54	<LOQ	<LOQ
490	2018-04-24	2.77262e+06	<LOQ	<LOQ	<LOQ
Sub 12	2018-04-24	770509	539.118	<LOQ	<LOQ
T12	2018-05-07	2.13227e+06	3656.01	<LOQ	<LOQ
S12	2018-05-07	3.43474e+06	<LOQ	<LOQ	<LOQ
S15	2018-05-07	5.82928e+06	11845.2	<LOQ	9109.32
T8	2018-05-07	90317	<LOQ	<LOQ	<LOQ
S11	2018-05-07	7.37889e+06	<LOQ	<LOQ	<LOQ
Marina	2018-05-07	1.82027e+06	<LOQ	<LOQ	<LOQ
490	2018-05-07	1.47629e+06	<LOQ	<LOQ	<LOQ
Sub 12	2018-05-07	652628	1105.3	<LOQ	<LOQ
T12	2018-05-16	755778	<LOQ	<LOQ	<LOQ
S12	2018-05-16	1.60675e+06	<LOQ	<LOQ	<LOQ
S15	2018-05-16	8.16723e+06	6764.72	8156.88	<LOQ
T8	2018-05-16	1.33582e+06	<LOQ	<LOQ	<LOQ
S11	2018-05-16	8.10546e+06	<LOQ	<LOQ	<LOQ
Marina	2018-05-16	2.7076e+06	<LOQ	<LOQ	<LOQ
490	2018-05-16	2.02915e+06	<LOQ	<LOQ	<LOQ
Sub 12	2018-05-16	229885	<LOQ	<LOQ	<LOQ
T12	2018-05-23	101696	<LOQ	<LOQ	<LOQ
S12	2018-05-23	7.69126e+06	<LOQ	<LOQ	<LOQ
S15	2018-05-23	5.84879e+06	<LOQ	<LOQ	<LOQ
T8	2018-05-23	1.41888e+06	<LOQ	<LOQ	<LOQ
S11	2018-05-23	<LOQ	<LOQ	<LOQ	<LOQ
Marina	2018-05-23	<LOQ	<LOQ	<LOQ	<LOQ
490	2018-05-23	2.48374e+06	<LOQ	<LOQ	<LOQ
Sub 12	2018-05-23	51054.7	<LOQ	<LOQ	<LOQ
T12	2018-05-30	859740	<LOQ	<LOQ	<LOQ
S12	2018-05-30	3.81803e+06	<LOQ	<LOQ	<LOQ
S15	2018-05-30	1.4404e+06	<LOQ	<LOQ	<LOQ
T8	2018-05-30	<LOQ	<LOQ	<LOQ	<LOQ
S11	2018-05-30	1.46308e+06	<LOQ	<LOQ	<LOQ
Marina	2018-05-30	2.06902e+06	<LOQ	<LOQ	<LOQ
490	2018-05-30	833524	<LOQ	<LOQ	<LOQ
EOC	2018-05-30	1.33492e+06	<LOQ	<LOQ	<LOQ
Sub 12	2018-05-30	403318	<LOQ	<LOQ	<LOQ
T12	2018-06-06	175936	<LOQ	<LOQ	<LOQ
S12	2018-06-06	1.5665e+07	1733.18	<LOQ	<LOQ
S15	2018-06-06	2.06777e+06	<LOQ	<LOQ	<LOQ
T8	2018-06-06	523021	2857.21	<LOQ	<LOQ
S11	2018-06-06	<LOQ	<LOQ	<LOQ	<LOQ
Marina	2018-06-06	485059	<LOQ	<LOQ	<LOQ
490	2018-06-06	1.29792e+06	<LOQ	<LOQ	<LOQ
Sub 12	2018-06-06	174878	974.916	<LOQ	<LOQ
T12	2018-06-13	2.0659e+06	<LOQ	<LOQ	<LOQ
S12	2018-06-13	2.14781e+06	<LOQ	<LOQ	<LOQ
S15	2018-06-13	8.71755e+06	3278.08	<LOQ	<LOQ
T8	2018-06-13	1.53479e+06	<LOQ	<LOQ	<LOQ
S11	2018-06-13	1.52233e+06	<LOQ	<LOQ	17671
Marina	2018-06-13	196634	<LOQ	<LOQ	<LOQ
490	2018-06-13	2.22129e+06	<LOQ	<LOQ	<LOQ
Sub 12	2018-06-13	1.44182e+06	<LOQ	<LOQ	<LOQ
T12	2018-06-20	2.15547e+06	<LOQ	<LOQ	<LOQ
S12	2018-06-20	1.57065e+06	<LOQ	<LOQ	<LOQ
S15	2018-06-20	588799	<LOQ	<LOQ	<LOQ
T8	2018-06-20	5.68696e+06	1630.02	<LOQ	59030.7
S11	2018-06-20	<LOQ	<LOQ	<LOQ	<LOQ
Marina	2018-06-20	173586	<LOQ	<LOQ	<LOQ
490	2018-06-20	3.34064e+06	<LOQ	<LOQ	3716.83
Sub 12	2018-06-20	1.54187e+06	<LOQ	<LOQ	<LOQ
T12	2018-06-27	5.11511e+06	<LOQ	<LOQ	<LOQ
S15	2018-06-27	5.68092e+06	<LOQ	<LOQ	3130.78
T8	2018-06-27	2.22576e+06	<LOQ	<LOQ	28218.2
S11	2018-06-27	3.15849e+06	<LOQ	<LOQ	<LOQ
490	2018-06-27	1.89263e+07	<LOQ	<LOQ	<LOQ
EOC	2018-06-27	5.78696e+06	<LOQ	<LOQ	<LOQ
Sub 12	2018-06-27	5.11511e+06	<LOQ	<LOQ	<LOQ
T12	2018-07-02	3.42246e+06	<LOQ	<LOQ	<LOQ
S12	2018-07-02	2.25384e+06	<LOQ	<LOQ	<LOQ
S15	2018-07-02	5.4041e+06	<LOQ	<LOQ	<LOQ
T8	2018-07-02	563077	<LOQ	<LOQ	<LOQ
S11	2018-07-02	1.61031e+06	<LOQ	<LOQ	<LOQ
490	2018-07-02	5.80545e+07	<LOQ	<LOQ	<LOQ
EOC	2018-07-02	1.01092e+07	<LOQ	<LOQ	<LOQ
Sub 12	2018-07-02	2.95015e+06	<LOQ	<LOQ	<LOQ
T12	2018-07-11	1.54834e+06	<LOQ	<LOQ	<LOQ
S12	2018-07-11	133402	<LOQ	<LOQ	<LOQ
S15	2018-07-11	6.20366e+06	5836.34	3136.77	<LOQ
T8	2018-07-11	1.27366e+06	<LOQ	<LOQ	2905.93
S11	2018-07-11	2.77078e+06	<LOQ	<LOQ	<LOQ
Marina	2018-07-11	<LOQ	<LOQ	<LOQ	<LOQ
490	2018-07-11	6.1099e+06	<LOQ	<LOQ	<LOQ
EOC	2018-07-11	2.05288e+06	<LOQ	<LOQ	<LOQ
Sub 12	2018-07-11	1.06531e+06	<LOQ	<LOQ	<LOQ
T12	2018-07-18	<LOQ	<LOQ	<LOQ	<LOQ
S12	2018-07-18	3.43327e+06	<LOQ	<LOQ	<LOQ
S15	2018-07-18	2.66228e+06	<LOQ	<LOQ	<LOQ
T8	2018-07-18	2.85781e+06	<LOQ	<LOQ	4315.47
S11	2018-07-18	5.83059e+06	<LOQ	<LOQ	<LOQ
Marina	2018-07-18	<LOQ	<LOQ	<LOQ	<LOQ
490	2018-07-18	<LOQ	<LOQ	<LOQ	<LOQ
EOC	2018-07-18	8.04489e+06	<LOQ	<LOQ	<LOQ
Sub 12	2018-07-18	936345	<LOQ	<LOQ	<LOQ
T12	2018-07-25	2.0244e+06	<LOQ	<LOQ	<LOQ
S12	2018-07-25	3.42985e+06	<LOQ	<LOQ	<LOQ
S15	2018-07-25	<LOQ	<LOQ	<LOQ	<LOQ
T8	2018-07-25	<LOQ	<LOQ	<LOQ	<LOQ
S11	2018-07-25	2.44437e+06	<LOQ	<LOQ	<LOQ
Marina	2018-07-25	4.47782e+06	<LOQ	<LOQ	<LOQ
490	2018-07-25	2.21396e+06	<LOQ	<LOQ	<LOQ
EOC	2018-07-25	1.25329e+07	<LOQ	<LOQ	<LOQ
Sub 12	2018-07-25	2.66324e+06	<LOQ	<LOQ	<LOQ
T12	2018-08-01	<LOQ	<LOQ	<LOQ	<LOQ
S12	2018-08-01	5.58041e+06	<LOQ	<LOQ	<LOQ
S15	2018-08-01	1.76e+06	<LOQ	<LOQ	11966.3
T8	2018-08-01	<LOQ	<LOQ	<LOQ	<LOQ
S11	2018-08-01	<LOQ	<LOQ	<LOQ	<LOQ
490	2018-08-01	8.1479e+06	<LOQ	<LOQ	<LOQ
EOC	2018-08-01	6.55393e+06	<LOQ	<LOQ	<LOQ
Sub 12	2018-08-01	2.7902e+06	<LOQ	<LOQ	<LOQ
T12	2018-08-08	<LOQ	<LOQ	<LOQ	<LOQ
S12	2018-08-08	<LOQ	<LOQ	<LOQ	<LOQ
S15	2018-08-08	7.70809e+06	<LOQ	<LOQ	3966.2
T8	2018-08-08	1.82453e+07	<LOQ	3194.22	123000
S11	2018-08-08	<LOQ	<LOQ	<LOQ	<LOQ
Marina	2018-08-08	<LOQ	<LOQ	<LOQ	<LOQ
490	2018-08-08	4.58841e+06	<LOQ	<LOQ	<LOQ
EOC	2018-08-08	<LOQ	<LOQ	<LOQ	<LOQ
Sub 12	2018-08-08	<LOQ	<LOQ	<LOQ	<LOQ
T12	2018-08-15	<LOQ	<LOQ	<LOQ	<LOQ
S12	2018-08-15	2.96449e+06	<LOQ	<LOQ	<LOQ
S15	2018-08-15	1.9074e+06	<LOQ	<LOQ	<LOQ
T8	2018-08-15	<LOQ	<LOQ	<LOQ	4413.69
S11	2018-08-15	<LOQ	<LOQ	<LOQ	<LOQ
Marina	2018-08-15	<LOQ	<LOQ	<LOQ	<LOQ
490	2018-08-15	<LOQ	<LOQ	<LOQ	<LOQ
EOC	2018-08-15	<LOQ	<LOQ	<LOQ	<LOQ
Sub 12	2018-08-15	741124	<LOQ	<LOQ	<LOQ
T12	2018-08-21	<LOQ	<LOQ	<LOQ	<LOQ
S12	2018-08-21	2.02975e+06	<LOQ	<LOQ	<LOQ
S15	2018-08-21	<LOQ	<LOQ	<LOQ	<LOQ
T8	2018-08-21	<LOQ	<LOQ	<LOQ	11109.9
S11	2018-08-21	<LOQ	<LOQ	<LOQ	<LOQ
Marina	2018-08-21	1.65647e+06	<LOQ	<LOQ	<LOQ
490	2018-08-21	7.16679e+06	<LOQ	<LOQ	<LOQ
EOC	2018-08-21	<LOQ	<LOQ	<LOQ	<LOQ
Sub 12	2018-08-21	664281	<LOQ	<LOQ	<LOQ
T12	2018-08-28	<LOQ	<LOQ	<LOQ	<LOQ
S12	2018-08-28	<LOQ	<LOQ	<LOQ	<LOQ
S15	2018-08-28	<LOQ	<LOQ	<LOQ	<LOQ
T8	2018-08-28	<LOQ	<LOQ	<LOQ	<LOQ
S11	2018-08-28	<LOQ	<LOQ	<LOQ	<LOQ
EOC	2018-08-28	<LOQ	<LOQ	<LOQ	<LOQ
Sub 12	2018-08-28	<LOQ	<LOQ	<LOQ	<LOQ
T12	2018-09-06	<LOQ	<LOQ	<LOQ	<LOQ
S12	2018-09-06	<LOQ	<LOQ	<LOQ	<LOQ
S15	2018-09-06	<LOQ	<LOQ	<LOQ	<LOQ
T8	2018-09-06	<LOQ	<LOQ	<LOQ	33990.6
S11	2018-09-06	<LOQ	<LOQ	<LOQ	<LOQ
Marina	2018-09-06	<LOQ	<LOQ	<LOQ	<LOQ
490	2018-09-06	<LOQ	<LOQ	<LOQ	<LOQ
EOC	2018-09-06	<LOQ	<LOQ	<LOQ	<LOQ
Sub 12	2018-09-06	<LOQ	<LOQ	<LOQ	<LOQ
T12	2018-09-11	<LOQ	<LOQ	<LOQ	<LOQ
S12	2018-09-11	<LOQ	<LOQ	<LOQ	<LOQ
S15	2018-09-11	<LOQ	<LOQ	<LOQ	<LOQ
T8	2018-09-11	<LOQ	<LOQ	<LOQ	<LOQ
S11	2018-09-11	<LOQ	<LOQ	<LOQ	<LOQ
Marina	2018-09-11	<LOQ	<LOQ	<LOQ	<LOQ
490	2018-09-11	<LOQ	<LOQ	<LOQ	<LOQ
EOC	2018-09-11	<LOQ	<LOQ	<LOQ	<LOQ
Sub 12	2018-09-11	<LOQ	<LOQ	<LOQ	<LOQ
T12	2018-09-26	<LOQ	<LOQ	<LOQ	<LOQ
S12	2018-09-26	<LOQ	<LOQ	<LOQ	<LOQ
S15	2018-09-26	<LOQ	<LOQ	<LOQ	<LOQ
T8	2018-09-26	<LOQ	<LOQ	<LOQ	<LOQ
S11	2018-09-26	<LOQ	<LOQ	<LOQ	<LOQ
Marina	2018-09-26	<LOQ	<LOQ	<LOQ	<LOQ
490	2018-09-26	<LOQ	<LOQ	<LOQ	<LOQ
EOC	2018-09-26	8.8382e+06	<LOQ	<LOQ	<LOQ
Sub 12	2018-09-26	<LOQ	<LOQ	<LOQ	<LOQ
T12	2018-10-02	<LOQ	<LOQ	<LOQ	<LOQ
S12	2018-10-02	<LOQ	<LOQ	<LOQ	<LOQ
S15	2018-10-02	<LOQ	<LOQ	<LOQ	<LOQ
T8	2018-10-02	<LOQ	<LOQ	<LOQ	<LOQ
S11	2018-10-02	<LOQ	<LOQ	<LOQ	<LOQ
Marina	2018-10-02	<LOQ	<LOQ	<LOQ	<LOQ
490	2018-10-02	<LOQ	<LOQ	<LOQ	<LOQ
EOC	2018-10-02	518030	<LOQ	<LOQ	<LOQ
Sub 12	2018-10-02	<LOQ	<LOQ	<LOQ	<LOQ
T12	2018-10-11	<LOQ	<LOQ	<LOQ	<LOQ
S12	2018-10-11	<LOQ	<LOQ	<LOQ	<LOQ
S15	2018-10-11	<LOQ	<LOQ	<LOQ	<LOQ
T8	2018-10-11	<LOQ	<LOQ	<LOQ	<LOQ
S11	2018-10-11	<LOQ	<LOQ	<LOQ	<LOQ
Marina	2018-10-11	<LOQ	<LOQ	<LOQ	<LOQ
490	2018-10-11	<LOQ	<LOQ	<LOQ	<LOQ
EOC	2018-10-11	448500	<LOQ	<LOQ	<LOQ
Sub 12	2018-10-11	<LOQ	<LOQ	<LOQ	<LOQ
T12	2018-10-16	474549	<LOQ	<LOQ	<LOQ
S12	2018-10-16	361001	<LOQ	<LOQ	<LOQ
S15	2018-10-16	1.14863e+06	<LOQ	<LOQ	<LOQ
T8	2018-10-16	4.15135e+06	<LOQ	<LOQ	<LOQ
S11	2018-10-16	<LOQ	<LOQ	<LOQ	<LOQ
Marina	2018-10-16	266037	<LOQ	<LOQ	<LOQ
490	2018-10-16	468167	<LOQ	<LOQ	<LOQ
EOC	2018-10-16	1.03939e+06	<LOQ	<LOQ	<LOQ
Sub 12	2018-10-16	430237	<LOQ	<LOQ	<LOQ
T12	2018-10-23	964633	<LOQ	<LOQ	<LOQ
S12	2018-10-23	834035	<LOQ	<LOQ	<LOQ
S15	2018-10-23	5.94421e+06	3908.07	<LOQ	<LOQ
T8	2018-10-23	269106	<LOQ	<LOQ	<LOQ
S11	2018-10-23	392813	<LOQ	<LOQ	<LOQ
Marina	2018-10-23	469408	<LOQ	<LOQ	<LOQ
490	2018-10-23	263336	<LOQ	<LOQ	<LOQ
EOC	2018-10-23	<LOQ	<LOQ	<LOQ	<LOQ
Sub 12	2018-10-23	904931	<LOQ	<LOQ	<LOQ
T12	2018-10-30	494449	<LOQ	<LOQ	<LOQ
S12	2018-10-30	1.71258e+06	<LOQ	<LOQ	<LOQ
S15	2018-10-30	1.96871e+06	492.144	<LOQ	<LOQ
T8	2018-10-30	451266	<LOQ	<LOQ	<LOQ
S11	2018-10-30	620913	<LOQ	<LOQ	<LOQ
Marina	2018-10-30	2.47346e+06	<LOQ	<LOQ	<LOQ
490	2018-10-30	1.32514e+06	<LOQ	<LOQ	<LOQ
EOC	2018-10-30	1.37311e+06	<LOQ	<LOQ	<LOQ
Sub 12	2018-10-30	1.12607e+06	<LOQ	<LOQ	<LOQ
T12	2018-11-06	<LOQ	<LOQ	<LOQ	<LOQ
S12	2018-11-06	<LOQ	<LOQ	<LOQ	<LOQ
S15	2018-11-06	478503	534.966	<LOQ	<LOQ
T8	2018-11-06	<LOQ	<LOQ	<LOQ	<LOQ
S11	2018-11-06	<LOQ	<LOQ	<LOQ	<LOQ
Marina	2018-11-06	<LOQ	<LOQ	<LOQ	<LOQ
490	2018-11-06	<LOQ	<LOQ	<LOQ	<LOQ
EOC	2018-11-06	<LOQ	<LOQ	<LOQ	<LOQ
Sub 12	2018-11-06	<LOQ	<LOQ	<LOQ	<LOQ
T12	2018-11-14	313724	<LOQ	<LOQ	<LOQ
S12	2018-11-14	339019	<LOQ	<LOQ	<LOQ
S15	2018-11-14	1.03476e+06	<LOQ	<LOQ	<LOQ
T8	2018-11-14	311283	<LOQ	<LOQ	20679.4
S11	2018-11-14	472106	<LOQ	<LOQ	<LOQ
Marina	2018-11-14	773018	<LOQ	<LOQ	<LOQ
490	2018-11-14	<LOQ	<LOQ	<LOQ	<LOQ
EOC	2018-11-14	1.20848e+06	<LOQ	<LOQ	<LOQ
Sub 12	2018-11-14	322156	<LOQ	<LOQ	<LOQ
T12	2018-11-19	704930	<LOQ	<LOQ	<LOQ
S12	2018-11-19	1.17074e+06	<LOQ	<LOQ	<LOQ
S15	2018-11-19	2.43617e+06	1477.63	<LOQ	<LOQ
T8	2018-11-19	619690	<LOQ	<LOQ	<LOQ
S11	2018-11-19	1.47807e+06	<LOQ	<LOQ	<LOQ
Marina	2018-11-19	946346	<LOQ	<LOQ	<LOQ
490	2018-11-19	1.57823e+06	<LOQ	<LOQ	21964.9
EOC	2018-11-19	2.13256e+06	<LOQ	<LOQ	<LOQ
Sub 12	2018-11-19	993898	<LOQ	<LOQ	<LOQ
T12	2018-11-27	746438	<LOQ	<LOQ	<LOQ
S12	2018-11-27	1.42699e+06	<LOQ	<LOQ	<LOQ
S15	2018-11-27	3.42067e+06	1352.28	5972.64	22226.7
T8	2018-11-27	1.05751e+06	<LOQ	<LOQ	<LOQ
S11	2018-11-27	1.04404e+06	1621.18	<LOQ	25320
Marina	2018-11-27	306281	<LOQ	<LOQ	<LOQ
490	2018-11-27	438972	<LOQ	<LOQ	32072.4
EOC	2018-11-27	1.34858e+06	<LOQ	<LOQ	<LOQ
Sub 12	2018-11-27	1.09155e+06	<LOQ	<LOQ	<LOQ

## Sheet: Relative Abundance
Site	Date	aadA2	erm(B)	erm(F)	sul1	sul2	tetA	tetM	tetO	tetW	vgaA	vgaB
T12	2018-03-27	<LOD	<LOD	<LOD	0.00291494	<LOD	<LOD	<LOD	<LOD	<LOD	<LOD	<LOD
S12	2018-03-27	<LOD	<LOD	<LOD	<LOD	<LOD	<LOD	<LOD	<LOD	<LOD	<LOD	<LOD
S15	2018-03-27	<LOD	0.000334297	<LOD	0.000358797	0.00142953	<LOD	0.000185547	0.000487191	0.000719421	0.000174333	<LOD
T8	2018-03-27	0.0005929	<LOD	<LOD	0.00204527	0.0235768	0.000270244	0.00345085	0.000247741	0.00139311	0.0021402	<LOD
S11	2018-03-27	<LOD	0.000648753	<LOD	0.00108166	0.00157441	<LOD	<LOD	<LOD	0.000853319	<LOD	<LOD
Marina	2018-03-27	<LOD	<LOD	<LOD	<LOD	<LOD	<LOD	<LOD	<LOD	<LOD	<LOD	<LOD
490	2018-03-27	<LOD	<LOD	<LOD	<LOD	<LOD	0.000182374	<LOD	<LOD	<LOD	<LOD	<LOD
Sub 12	2018-03-27	<LOD	<LOD	<LOD	0.00291494	<LOD	<LOD	<LOD	<LOD	<LOD	<LOD	<LOD
T12	2018-04-05	<LOD	<LOD	<LOD	0.00119032	<LOD	<LOD	<LOD	<LOD	<LOD	<LOD	<LOD
S12	2018-04-05	<LOD	<LOD	<LOD	<LOD	<LOD	<LOD	<LOD	<LOD	<LOD	<LOD	<LOD
S15	2018-04-05	<LOD	<LOD	<LOD	<LOD	0.000799388	<LOD	<LOD	<LOD	0.000282833	<LOD	<LOD
T8	2018-04-05	<LOD	<LOD	<LOD	0.0031102	0.00206815	<LOD	<LOD	<LOD	0.0025943	<LOD	<LOD
S11	2018-04-05	<LOD	0.00053527	<LOD	<LOD	0.000657995	<LOD	0.000724949	0.000301902	0.00172947	<LOD	<LOD
Marina	2018-04-05	<LOD	<LOD	<LOD	<LOD	<LOD	<LOD	<LOD	<LOD	0.000745549	<LOD	<LOD
490	2018-04-05	<LOD	<LOD	<LOD	<LOD	<LOD	<LOD	<LOD	<LOD	<LOD	<LOD	<LOD
Sub 12	2018-04-05	<LOD	<LOD	<LOD	0.00119032	<LOD	<LOD	<LOD	<LOD	<LOD	<LOD	<LOD
T12	2018-04-11	<LOD	<LOD	<LOD	0.00156221	<LOD	0.0022785	<LOD	<LOD	<LOD	<LOD	<LOD
S12	2018-04-11	<LOD	<LOD	<LOD	<LOD	<LOD	<LOD	<LOD	<LOD	<LOD	<LOD	<LOD
S15	2018-04-11	<LOD	<LOD	<LOD	<LOD	<LOD	<LOD	<LOD	<LOD	<LOD	<LOD	<LOD
T8	2018-04-11	0.000709043	<LOD	<LOD	0.00128691	<LOD	<LOD	<LOD	<LOD	0.000735381	<LOD	<LOD
S11	2018-04-11	<LOD	<LOD	<LOD	<LOD	0.00104223	<LOD	0.000524495	<LOD	0.00111035	<LOD	<LOD
Marina	2018-04-11	<LOD	<LOD	<LOD	<LOD	<LOD	<LOD	<LOD	<LOD	<LOD	<LOD	<LOD
490	2018-04-11	<LOD	<LOD	<LOD	0.000515145	0.000343151	<LOD	0.000177147	<LOD	<LOD	<LOD	<LOD
Sub 12	2018-04-11	<LOD	<LOD	<LOD	0.00156221	<LOD	0.0022785	<LOD	<LOD	<LOD	<LOD	<LOD
T12	2018-04-24	<LOD	<LOD	<LOD	0.00364427	<LOD	0.0012301	<LOD	<LOD	<LOD	<LOD	<LOD
S12	2018-04-24	<LOD	<LOD	<LOD	<LOD	<LOD	<LOD	<LOD	<LOD	<LOD	<LOD	<LOD
S15	2018-04-24	<LOD	<LOD	<LOD	<LOD	0.000564835	<LOD	<LOD	<LOD	<LOD	<LOD	<LOD
T8	2018-04-24	<LOD	<LOD	<LOD	0.00235013	0.00205509	<LOD	<LOD	<LOD	<LOD	<LOD	<LOD
S11	2018-04-24	<LOD	<LOD	<LOD	<LOD	0.00333136	<LOD	<LOD	<LOD	0.00109149	<LOD	<LOD
Marina	2018-04-24	0.00067621	<LOD	<LOD	<LOD	<LOD	<LOD	<LOD	<LOD	<LOD	<LOD	<LOD
490	2018-04-24	<LOD	<LOD	<LOD	<LOD	<LOD	<LOD	<LOD	<LOD	<LOD	<LOD	<LOD
Sub 12	2018-04-24	<LOD	<LOD	<LOD	0.00364427	<LOD	0.0012301	<LOD	<LOD	<LOD	<LOD	<LOD
T12	2018-05-07	<LOD	0.000969185	<LOD	0.00258855	<LOD	<LOD	<LOD	<LOD	0.00149374	<LOD	<LOD
S12	2018-05-07	<LOD	<LOD	<LOD	<LOD	<LOD	<LOD	<LOD	<LOD	<LOD	<LOD	<LOD
S15	2018-05-07	<LOD	0.000912138	<LOD	<LOD	0.00064774	<LOD	0.000518646	0.000651274	0.000847195	<LOD	<LOD
T8	2018-05-07	<LOD	<LOD	<LOD	<LOD	<LOD	<LOD	<LOD	<LOD	<LOD	<LOD	<LOD
S11	2018-05-07	<LOD	<LOD	<LOD	<LOD	0.000475733	<LOD	<LOD	<LOD	<LOD	<LOD	<LOD
Marina	2018-05-07	<LOD	<LOD	<LOD	<LOD	<LOD	<LOD	<LOD	<LOD	<LOD	<LOD	<LOD
490	2018-05-07	<LOD	<LOD	<LOD	<LOD	0.00278542	<LOD	<LOD	<LOD	<LOD	<LOD	<LOD
Sub 12	2018-05-07	<LOD	0.000969185	<LOD	0.00258855	<LOD	<LOD	<LOD	<LOD	0.00149374	<LOD	<LOD
T12	2018-05-16	<LOD	<LOD	<LOD	<LOD	<LOD	<LOD	<LOD	<LOD	<LOD	<LOD	<LOD
S12	2018-05-16	<LOD	<LOD	<LOD	<LOD	<LOD	<LOD	<LOD	<LOD	<LOD	<LOD	<LOD
S15	2018-05-16	<LOD	0.000364975	<LOD	0.000305097	<LOD	<LOD	<LOD	0.00169134	0.000632825	<LOD	<LOD
T8	2018-05-16	<LOD	<LOD	<LOD	0.00306031	<LOD	<LOD	<LOD	<LOD	<LOD	<LOD	<LOD
S11	2018-05-16	<LOD	<LOD	<LOD	<LOD	<LOD	<LOD	<LOD	<LOD	<LOD	<LOD	<LOD
Marina	2018-05-16	<LOD	<LOD	<LOD	<LOD	<LOD	<LOD	<LOD	<LOD	<LOD	<LOD	<LOD
490	2018-05-16	<LOD	<LOD	<LOD	<LOD	<LOD	<LOD	<LOD	<LOD	<LOD	<LOD	<LOD
Sub 12	2018-05-16	<LOD	<LOD	<LOD	<LOD	<LOD	<LOD	<LOD	<LOD	<LOD	<LOD	<LOD
T12	2018-05-23	<LOD	<LOD	<LOD	<LOD	<LOD	<LOD	<LOD	<LOD	<LOD	<LOD	<LOD
S12	2018-05-23	<LOD	<LOD	<LOD	<LOD	<LOD	<LOD	<LOD	<LOD	<LOD	<LOD	<LOD
S15	2018-05-23	<LOD	<LOD	<LOD	<LOD	<LOD	<LOD	<LOD	<LOD	<LOD	<LOD	<LOD
T8	2018-05-23	<LOD	<LOD	<LOD	0.00182624	<LOD	0.00204261	<LOD	<LOD	<LOD	<LOD	<LOD
S11	2018-05-23	<LOD	<LOD	<LOD	<LOD	<LOD	<LOD	<LOD	<LOD	<LOD	<LOD	<LOD
Marina	2018-05-23	<LOD	<LOD	<LOD	<LOD	<LOD	<LOD	<LOD	<LOD	<LOD	<LOD	<LOD
490	2018-05-23	<LOD	<LOD	<LOD	<LOD	<LOD	<LOD	<LOD	<LOD	<LOD	<LOD	<LOD
Sub 12	2018-05-23	<LOD	<LOD	<LOD	<LOD	<LOD	<LOD	<LOD	<LOD	<LOD	<LOD	<LOD
T12	2018-05-30	<LOD	<LOD	<LOD	<LOD	<LOD	<LOD	<LOD	<LOD	<LOD	<LOD	<LOD
S12	2018-05-30	<LOD	<LOD	<LOD	<LOD	<LOD	<LOD	<LOD	<LOD	<LOD	<LOD	<LOD
S15	2018-05-30	<LOD	<LOD	<LOD	<LOD	<LOD	<LOD	<LOD	<LOD	0.0014411	<LOD	<LOD
T8	2018-05-30	<LOD	<LOD	<LOD	<LOD	<LOD	<LOD	<LOD	<LOD	<LOD	<LOD	<LOD
S11	2018-05-30	<LOD	<LOD	<LOD	<LOD	<LOD	<LOD	<LOD	<LOD	<LOD	<LOD	<LOD
Marina	2018-05-30	<LOD	<LOD	<LOD	0.00110011	<LOD	<LOD	<LOD	<LOD	<LOD	<LOD	<LOD
490	2018-05-30	<LOD	<LOD	<LOD	<LOD	<LOD	<LOD	<LOD	<LOD	<LOD	<LOD	<LOD
EOC	2018-05-30	<LOD	<LOD	<LOD	<LOD	<LOD	<LOD	<LOD	<LOD	0.00358015	<LOD	<LOD
Sub 12	2018-05-30	<LOD	<LOD	<LOD	<LOD	<LOD	<LOD	<LOD	<LOD	<LOD	<LOD	<LOD
T12	2018-06-06	<LOD	<LOD	<LOD	<LOD	<LOD	<LOD	<LOD	<LOD	<LOD	<LOD	<LOD
S12	2018-06-06	<LOD	<LOD	<LOD	<LOD	<LOD	0.000311941	<LOD	<LOD	<LOD	<LOD	<LOD
S15	2018-06-06	<LOD	<LOD	<LOD	0.00150941	0.00101705	<LOD	<LOD	<LOD	0.00385537	<LOD	<LOD
T8	2018-06-06	0.0119341	<LOD	<LOD	0.0341984	<LOD	<LOD	<LOD	<LOD	0.0099759	<LOD	<LOD
S11	2018-06-06	<LOD	<LOD	<LOD	<LOD	<LOD	<LOD	<LOD	<LOD	<LOD	<LOD	<LOD
Marina	2018-06-06	<LOD	<LOD	<LOD	<LOD	<LOD	<LOD	<LOD	<LOD	<LOD	<LOD	<LOD
490	2018-06-06	<LOD	<LOD	<LOD	<LOD	<LOD	<LOD	<LOD	<LOD	<LOD	<LOD	<LOD
Sub 12	2018-06-06	<LOD	<LOD	<LOD	<LOD	<LOD	0.000311941	<LOD	<LOD	<LOD	<LOD	<LOD
T12	2018-06-13	<LOD	<LOD	<LOD	<LOD	<LOD	<LOD	<LOD	<LOD	<LOD	<LOD	<LOD
S12	2018-06-13	<LOD	<LOD	<LOD	<LOD	<LOD	<LOD	<LOD	<LOD	<LOD	<LOD	<LOD
S15	2018-06-13	<LOD	<LOD	<LOD	0.000330566	0.000365895	<LOD	<LOD	<LOD	0.00030076	<LOD	<LOD
T8	2018-06-13	0.00485276	<LOD	<LOD	0.00382349	<LOD	<LOD	<LOD	<LOD	0.00650498	<LOD	<LOD
S11	2018-06-13	0.00137681	<LOD	<LOD	0.00387341	0.00237232	0.00152205	0.00375732	<LOD	<LOD	<LOD	<LOD
Marina	2018-06-13	<LOD	<LOD	<LOD	<LOD	<LOD	<LOD	<LOD	<LOD	<LOD	<LOD	<LOD
490	2018-06-13	<LOD	<LOD	<LOD	<LOD	<LOD	<LOD	<LOD	<LOD	<LOD	<LOD	<LOD
Sub 12	2018-06-13	<LOD	<LOD	<LOD	<LOD	<LOD	<LOD	<LOD	<LOD	<LOD	<LOD	<LOD
T12	2018-06-20	<LOD	<LOD	<LOD	<LOD	<LOD	<LOD	<LOD	<LOD	<LOD	<LOD	<LOD
S12	2018-06-20	<LOD	<LOD	<LOD	<LOD	<LOD	<LOD	<LOD	<LOD	<LOD	<LOD	<LOD
S15	2018-06-20	<LOD	<LOD	<LOD	0.00809341	<LOD	<LOD	<LOD	<LOD	0.00526723	<LOD	<LOD
T8	2018-06-20	0.00263987	<LOD	<LOD	0.0172587	0.00473266	0.00298503	0.00294446	<LOD	0.00332754	0.000994673	<LOD
S11	2018-06-20	<LOD	<LOD	<LOD	<LOD	<LOD	<LOD	<LOD	<LOD	<LOD	<LOD	<LOD
Marina	2018-06-20	<LOD	<LOD	<LOD	<LOD	<LOD	<LOD	<LOD	<LOD	<LOD	<LOD	<LOD
490	2018-06-20	<LOD	<LOD	<LOD	0.00302118	0.00331121	<LOD	<LOD	<LOD	<LOD	<LOD	<LOD
Sub 12	2018-06-20	<LOD	<LOD	<LOD	<LOD	<LOD	<LOD	<LOD	<LOD	<LOD	<LOD	<LOD
T12	2018-06-27	<LOD	<LOD	<LOD	<LOD	<LOD	<LOD	<LOD	<LOD	<LOD	<LOD	<LOD
S15	2018-06-27	<LOD	<LOD	<LOD	0.000569242	0.000549843	<LOD	<LOD	<LOD	0.000810143	<LOD	<LOD
T8	2018-06-27	<LOD	<LOD	<LOD	0.00320256	0.00632285	<LOD	0.00398696	<LOD	0.004474	<LOD	<LOD
S11	2018-06-27	<LOD	<LOD	<LOD	<LOD	0.0013458	<LOD	<LOD	<LOD	<LOD	<LOD	<LOD
490	2018-06-27	<LOD	<LOD	<LOD	0.000107985	0.000173427	<LOD	<LOD	<LOD	<LOD	<LOD	<LOD
EOC	2018-06-27	<LOD	<LOD	<LOD	<LOD	<LOD	<LOD	<LOD	<LOD	<LOD	<LOD	<LOD
Sub 12	2018-06-27	<LOD	<LOD	<LOD	<LOD	<LOD	<LOD	<LOD	<LOD	<LOD	<LOD	<LOD
T12	2018-07-02	<LOD	<LOD	<LOD	<LOD	<LOD	<LOD	<LOD	<LOD	<LOD	<LOD	<LOD
S12	2018-07-02	<LOD	<LOD	<LOD	<LOD	<LOD	0.00134146	<LOD	<LOD	<LOD	<LOD	<LOD
S15	2018-07-02	<LOD	<LOD	<LOD	0.000491699	0.00129353	<LOD	<LOD	<LOD	0.000592507	<LOD	<LOD
T8	2018-07-02	<LOD	<LOD	<LOD	<LOD	<LOD	<LOD	<LOD	<LOD	<LOD	<LOD	<LOD
S11	2018-07-02	<LOD	<LOD	<LOD	<LOD	0.00440295	<LOD	<LOD	<LOD	<LOD	<LOD	<LOD
490	2018-07-02	<LOD	<LOD	<LOD	<LOD	3.99573e-05	<LOD	<LOD	<LOD	<LOD	<LOD	<LOD
EOC	2018-07-02	<LOD	<LOD	<LOD	<LOD	<LOD	<LOD	<LOD	<LOD	<LOD	<LOD	<LOD
Sub 12	2018-07-02	<LOD	<LOD	<LOD	<LOD	<LOD	0.00134146	<LOD	<LOD	<LOD	<LOD	<LOD
T12	2018-07-11	<LOD	<LOD	<LOD	<LOD	<LOD	<LOD	<LOD	<LOD	<LOD	<LOD	<LOD
S12	2018-07-11	<LOD	<LOD	<LOD	<LOD	<LOD	<LOD	<LOD	<LOD	<LOD	<LOD	<LOD
S15	2018-07-11	<LOD	0.00042867	<LOD	<LOD	0.000642385	<LOD	<LOD	0.00247996	0.0252618	<LOD	<LOD
T8	2018-07-11	0.00318817	<LOD	<LOD	0.00287992	<LOD	<LOD	<LOD	<LOD	<LOD	<LOD	<LOD
S11	2018-07-11	<LOD	<LOD	<LOD	<LOD	<LOD	<LOD	<LOD	<LOD	<LOD	<LOD	<LOD
Marina	2018-07-11	<LOD	<LOD	<LOD	<LOD	<LOD	<LOD	<LOD	<LOD	<LOD	<LOD	<LOD
490	2018-07-11	<LOD	<LOD	<LOD	<LOD	0.000479422	<LOD	<LOD	<LOD	<LOD	<LOD	<LOD
EOC	2018-07-11	<LOD	<LOD	<LOD	<LOD	<LOD	<LOD	<LOD	<LOD	<LOD	<LOD	<LOD
Sub 12	2018-07-11	<LOD	<LOD	<LOD	<LOD	<LOD	<LOD	<LOD	<LOD	<LOD	<LOD	<LOD
T12	2018-07-18	<LOD	<LOD	<LOD	<LOD	<LOD	<LOD	<LOD	<LOD	<LOD	<LOD	<LOD
S12	2018-07-18	<LOD	<LOD	<LOD	<LOD	<LOD	<LOD	<LOD	<LOD	<LOD	<LOD	<LOD
S15	2018-07-18	<LOD	<LOD	<LOD	<LOD	<LOD	<LOD	<LOD	<LOD	0.00141746	<LOD	<LOD
T8	2018-07-18	0.00277478	<LOD	<LOD	0.00523695	0.00169058	0.00213587	<LOD	<LOD	0.00131381	<LOD	<LOD
S11	2018-07-18	<LOD	<LOD	<LOD	<LOD	<LOD	<LOD	<LOD	<LOD	<LOD	<LOD	<LOD
Marina	2018-07-18	<LOD	<LOD	<LOD	<LOD	<LOD	<LOD	<LOD	<LOD	<LOD	<LOD	<LOD
490	2018-07-18	<LOD	<LOD	<LOD	<LOD	<LOD	<LOD	<LOD	<LOD	<LOD	<LOD	<LOD
EOC	2018-07-18	<LOD	<LOD	<LOD	<LOD	<LOD	<LOD	<LOD	<LOD	<LOD	<LOD	<LOD
Sub 12	2018-07-18	<LOD	<LOD	<LOD	<LOD	<LOD	<LOD	<LOD	<LOD	<LOD	<LOD	<LOD
T12	2018-07-25	<LOD	<LOD	<LOD	<LOD	<LOD	<LOD	<LOD	<LOD	<LOD	<LOD	<LOD
S12	2018-07-25	<LOD	<LOD	<LOD	<LOD	<LOD	<LOD	<LOD	<LOD	<LOD	<LOD	<LOD
S15	2018-07-25	<LOD	<LOD	<LOD	<LOD	<LOD	<LOD	<LOD	<LOD	<LOD	<LOD	<LOD
T8	2018-07-25	<LOD	<LOD	<LOD	<LOD	<LOD	<LOD	<LOD	<LOD	<LOD	<LOD	<LOD
S11	2018-07-25	<LOD	<LOD	<LOD	<LOD	<LOD	<LOD	<LOD	<LOD	<LOD	<LOD	<LOD
Marina	2018-07-25	<LOD	<LOD	<LOD	<LOD	<LOD	<LOD	<LOD	<LOD	<LOD	<LOD	<LOD
490	2018-07-25	<LOD	<LOD	<LOD	<LOD	<LOD	<LOD	<LOD	<LOD	<LOD	<LOD	<LOD
EOC	2018-07-25	<LOD	<LOD	<LOD	<LOD	<LOD	<LOD	<LOD	<LOD	<LOD	<LOD	<LOD
Sub 12	2018-07-25	<LOD	<LOD	<LOD	<LOD	<LOD	<LOD	<LOD	<LOD	<LOD	<LOD	<LOD
T12	2018-08-01	<LOD	<LOD	<LOD	<LOD	<LOD	<LOD	<LOD	<LOD	<LOD	<LOD	<LOD
S12	2018-08-01	<LOD	<LOD	<LOD	<LOD	<LOD	<LOD	<LOD	<LOD	<LOD	<LOD	<LOD
S15	2018-08-01	<LOD	<LOD	<LOD	<LOD	<LOD	<LOD	0.00269446	<LOD	0.00396861	<LOD	<LOD
T8	2018-08-01	0.00245242	<LOD	<LOD	0.00845852	<LOD	<LOD	<LOD	<LOD	0.00263498	<LOD	<LOD
S11	2018-08-01	<LOD	<LOD	<LOD	<LOD	<LOD	<LOD	<LOD	<LOD	<LOD	<LOD	<LOD
490	2018-08-01	<LOD	<LOD	<LOD	<LOD	<LOD	<LOD	<LOD	<LOD	<LOD	<LOD	<LOD
EOC	2018-08-01	<LOD	<LOD	<LOD	<LOD	<LOD	<LOD	<LOD	<LOD	<LOD	<LOD	<LOD
Sub 12	2018-08-01	<LOD	<LOD	<LOD	<LOD	<LOD	<LOD	<LOD	<LOD	<LOD	<LOD	<LOD
T12	2018-08-08	<LOD	<LOD	<LOD	<LOD	<LOD	<LOD	<LOD	<LOD	<LOD	<LOD	<LOD
S12	2018-08-08	<LOD	<LOD	<LOD	<LOD	<LOD	<LOD	<LOD	<LOD	<LOD	<LOD	<LOD
S15	2018-08-08	<LOD	<LOD	<LOD	0.00060685	0.000692097	0.000725126	<LOD	<LOD	0.000623571	<LOD	<LOD
T8	2018-08-08	0.000395094	<LOD	<LOD	0.00145375	0.000785545	0.00069323	0.00191293	<LOD	0.000352245	<LOD	<LOD
S11	2018-08-08	<LOD	<LOD	<LOD	<LOD	<LOD	<LOD	<LOD	<LOD	<LOD	<LOD	<LOD
Marina	2018-08-08	<LOD	<LOD	<LOD	<LOD	<LOD	<LOD	<LOD	<LOD	<LOD	<LOD	<LOD
490	2018-08-08	<LOD	<LOD	<LOD	<LOD	<LOD	<LOD	<LOD	<LOD	<LOD	<LOD	<LOD
EOC	2018-08-08	<LOD	<LOD	<LOD	<LOD	<LOD	<LOD	<LOD	<LOD	<LOD	<LOD	<LOD
Sub 12	2018-08-08	<LOD	<LOD	<LOD	<LOD	<LOD	<LOD	<LOD	<LOD	<LOD	<LOD	<LOD
T12	2018-08-15	<LOD	<LOD	<LOD	<LOD	<LOD	<LOD	<LOD	<LOD	<LOD	<LOD	<LOD
S12	2018-08-15	<LOD	<LOD	<LOD	<LOD	<LOD	<LOD	<LOD	<LOD	<LOD	<LOD	<LOD
S15	2018-08-15	<LOD	<LOD	<LOD	<LOD	<LOD	<LOD	<LOD	<LOD	<LOD	<LOD	<LOD
T8	2018-08-15	<LOD	<LOD	<LOD	<LOD	<LOD	<LOD	<LOD	<LOD	<LOD	<LOD	<LOD
S11	2018-08-15	<LOD	<LOD	<LOD	<LOD	<LOD	<LOD	<LOD	<LOD	<LOD	<LOD	<LOD
Marina	2018-08-15	<LOD	<LOD	<LOD	<LOD	<LOD	<LOD	<LOD	<LOD	<LOD	<LOD	<LOD
490	2018-08-15	<LOD	<LOD	<LOD	<LOD	<LOD	<LOD	<LOD	<LOD	<LOD	<LOD	<LOD
EOC	2018-08-15	<LOD	<LOD	<LOD	<LOD	<LOD	<LOD	<LOD	<LOD	<LOD	<LOD	<LOD
Sub 12	2018-08-15	<LOD	<LOD	<LOD	<LOD	<LOD	<LOD	<LOD	<LOD	<LOD	<LOD	<LOD
T12	2018-08-21	<LOD	<LOD	<LOD	0.00567385	<LOD	<LOD	<LOD	<LOD	<LOD	<LOD	<LOD
S12	2018-08-21	<LOD	<LOD	<LOD	<LOD	<LOD	<LOD	<LOD	<LOD	<LOD	<LOD	<LOD
S15	2018-08-21	<LOD	<LOD	<LOD	<LOD	0.01736	<LOD	<LOD	<LOD	<LOD	<LOD	<LOD
T8	2018-08-21	<LOD	<LOD	<LOD	0.02085	0.0171864	<LOD	0.00847882	<LOD	0.0116469	<LOD	<LOD
S11	2018-08-21	<LOD	<LOD	<LOD	<LOD	<LOD	<LOD	<LOD	<LOD	0.00437797	<LOD	<LOD
Marina	2018-08-21	<LOD	<LOD	<LOD	<LOD	<LOD	<LOD	<LOD	<LOD	<LOD	<LOD	<LOD
490	2018-08-21	<LOD	<LOD	<LOD	0.000435157	<LOD	<LOD	<LOD	<LOD	<LOD	<LOD	<LOD
EOC	2018-08-21	<LOD	<LOD	<LOD	<LOD	<LOD	<LOD	<LOD	<LOD	<LOD	<LOD	<LOD
Sub 12	2018-08-21	<LOD	<LOD	<LOD	0.00567385	<LOD	<LOD	<LOD	<LOD	<LOD	<LOD	<LOD
T12	2018-08-28	<LOD	<LOD	<LOD	<LOD	<LOD	<LOD	<LOD	<LOD	<LOD	<LOD	<LOD
S12	2018-08-28	<LOD	<LOD	<LOD	<LOD	<LOD	<LOD	<LOD	<LOD	<LOD	<LOD	<LOD
S15	2018-08-28	<LOD	<LOD	<LOD	<LOD	<LOD	<LOD	<LOD	<LOD	<LOD	<LOD	<LOD
T8	2018-08-28	<LOD	<LOD	<LOD	<LOD	<LOD	<LOD	<LOD	<LOD	<LOD	<LOD	<LOD
S11	2018-08-28	<LOD	<LOD	<LOD	<LOD	<LOD	<LOD	<LOD	<LOD	<LOD	<LOD	<LOD
EOC	2018-08-28	<LOD	<LOD	<LOD	<LOD	<LOD	<LOD	<LOD	<LOD	<LOD	<LOD	<LOD
Sub 12	2018-08-28	<LOD	<LOD	<LOD	<LOD	<LOD	<LOD	<LOD	<LOD	<LOD	<LOD	<LOD
T12	2018-09-06	<LOD	<LOD	<LOD	<LOD	<LOD	<LOD	<LOD	<LOD	<LOD	<LOD	<LOD
S12	2018-09-06	<LOD	<LOD	<LOD	<LOD	<LOD	<LOD	<LOD	<LOD	<LOD	<LOD	<LOD
S15	2018-09-06	<LOD	<LOD	<LOD	<LOD	<LOD	<LOD	<LOD	<LOD	<LOD	<LOD	<LOD
T8	2018-09-06	0.0024679	<LOD	<LOD	0.0125738	0.0111385	<LOD	0.0118658	<LOD	0.0133251	<LOD	<LOD
S11	2018-09-06	<LOD	<LOD	<LOD	<LOD	<LOD	<LOD	<LOD	<LOD	<LOD	<LOD	<LOD
Marina	2018-09-06	<LOD	<LOD	<LOD	<LOD	<LOD	<LOD	<LOD	<LOD	<LOD	<LOD	<LOD
490	2018-09-06	<LOD	<LOD	<LOD	<LOD	<LOD	<LOD	<LOD	<LOD	<LOD	<LOD	<LOD
EOC	2018-09-06	<LOD	<LOD	<LOD	<LOD	<LOD	<LOD	<LOD	<LOD	<LOD	<LOD	<LOD
Sub 12	2018-09-06	<LOD	<LOD	<LOD	<LOD	<LOD	<LOD	<LOD	<LOD	<LOD	<LOD	<LOD
T12	2018-09-11	<LOD	<LOD	<LOD	<LOD	<LOD	<LOD	<LOD	<LOD	<LOD	<LOD	<LOD
S12	2018-09-11	<LOD	<LOD	<LOD	<LOD	<LOD	<LOD	<LOD	<LOD	<LOD	<LOD	<LOD
S15	2018-09-11	<LOD	<LOD	<LOD	<LOD	<LOD	<LOD	<LOD	<LOD	<LOD	<LOD	<LOD
T8	2018-09-11	<LOD	<LOD	<LOD	<LOD	<LOD	<LOD	<LOD	<LOD	<LOD	<LOD	<LOD
S11	2018-09-11	<LOD	<LOD	<LOD	<LOD	<LOD	<LOD	<LOD	<LOD	<LOD	<LOD	<LOD
Marina	2018-09-11	<LOD	<LOD	<LOD	<LOD	<LOD	<LOD	<LOD	<LOD	<LOD	<LOD	<LOD
490	2018-09-11	<LOD	<LOD	<LOD	<LOD	<LOD	<LOD	<LOD	<LOD	<LOD	<LOD	<LOD
EOC	2018-09-11	<LOD	<LOD	<LOD	<LOD	<LOD	<LOD	<LOD	<LOD	<LOD	<LOD	<LOD
Sub 12	2018-09-11	<LOD	<LOD	<LOD	<LOD	<LOD	<LOD	<LOD	<LOD	<LOD	<LOD	<LOD
T12	2018-09-26	<LOD	<LOD	<LOD	<LOD	<LOD	<LOD	<LOD	<LOD	<LOD	<LOD	<LOD
S12	2018-09-26	<LOD	<LOD	<LOD	<LOD	<LOD	<LOD	<LOD	<LOD	<LOD	<LOD	<LOD
S15	2018-09-26	<LOD	<LOD	<LOD	<LOD	<LOD	<LOD	<LOD	<LOD	<LOD	<LOD	<LOD
T8	2018-09-26	<LOD	<LOD	<LOD	<LOD	<LOD	<LOD	<LOD	<LOD	<LOD	<LOD	<LOD
S11	2018-09-26	<LOD	<LOD	<LOD	<LOD	<LOD	<LOD	<LOD	<LOD	<LOD	<LOD	<LOD
Marina	2018-09-26	<LOD	<LOD	<LOD	<LOD	<LOD	<LOD	<LOD	<LOD	<LOD	<LOD	<LOD
490	2018-09-26	<LOD	<LOD	<LOD	<LOD	<LOD	<LOD	<LOD	<LOD	<LOD	<LOD	<LOD
EOC	2018-09-26	<LOD	<LOD	<LOD	<LOD	<LOD	<LOD	<LOD	<LOD	<LOD	<LOD	<LOD
Sub 12	2018-09-26	<LOD	<LOD	<LOD	<LOD	<LOD	<LOD	<LOD	<LOD	<LOD	<LOD	<LOD
T12	2018-10-02	<LOD	<LOD	<LOD	<LOD	<LOD	<LOD	<LOD	<LOD	<LOD	<LOD	<LOD
S12	2018-10-02	<LOD	<LOD	<LOD	<LOD	<LOD	<LOD	<LOD	<LOD	<LOD	<LOD	<LOD
S15	2018-10-02	<LOD	<LOD	<LOD	0.0142224	<LOD	<LOD	<LOD	<LOD	0.00493573	<LOD	<LOD
T8	2018-10-02	<LOD	<LOD	<LOD	<LOD	<LOD	<LOD	<LOD	<LOD	<LOD	<LOD	<LOD
S11	2018-10-02	<LOD	<LOD	<LOD	<LOD	<LOD	<LOD	<LOD	<LOD	<LOD	<LOD	<LOD
Marina	2018-10-02	<LOD	<LOD	<LOD	<LOD	<LOD	<LOD	<LOD	<LOD	<LOD	<LOD	<LOD
490	2018-10-02	<LOD	<LOD	<LOD	<LOD	<LOD	<LOD	<LOD	<LOD	<LOD	<LOD	<LOD
EOC	2018-10-02	<LOD	<LOD	<LOD	<LOD	<LOD	<LOD	<LOD	<LOD	<LOD	<LOD	<LOD
Sub 12	2018-10-02	<LOD	<LOD	<LOD	<LOD	<LOD	<LOD	<LOD	<LOD	<LOD	<LOD	<LOD
T12	2018-10-11	<LOD	<LOD	<LOD	<LOD	<LOD	<LOD	<LOD	<LOD	<LOD	<LOD	<LOD
S12	2018-10-11	<LOD	<LOD	<LOD	<LOD	<LOD	<LOD	<LOD	<LOD	<LOD	<LOD	<LOD
S15	2018-10-11	<LOD	<LOD	<LOD	<LOD	<LOD	<LOD	<LOD	<LOD	<LOD	<LOD	<LOD
T8	2018-10-11	<LOD	<LOD	<LOD	<LOD	<LOD	<LOD	<LOD	<LOD	<LOD	<LOD	<LOD
S11	2018-10-11	<LOD	<LOD	<LOD	<LOD	<LOD	<LOD	<LOD	<LOD	<LOD	<LOD	<LOD
Marina	2018-10-11	<LOD	<LOD	<LOD	<LOD	<LOD	<LOD	<LOD	<LOD	<LOD	<LOD	<LOD
490	2018-10-11	<LOD	<LOD	<LOD	<LOD	<LOD	<LOD	<LOD	<LOD	<LOD	<LOD	<LOD
EOC	2018-10-11	<LOD	<LOD	<LOD	<LOD	<LOD	<LOD	<LOD	<LOD	<LOD	<LOD	<LOD
Sub 12	2018-10-11	<LOD	<LOD	<LOD	<LOD	<LOD	<LOD	<LOD	<LOD	<LOD	<LOD	<LOD
T12	2018-10-16	<LOD	<LOD	<LOD	<LOD	<LOD	<LOD	<LOD	<LOD	<LOD	<LOD	<LOD
S12	2018-10-16	<LOD	<LOD	<LOD	<LOD	<LOD	<LOD	<LOD	<LOD	<LOD	<LOD	<LOD
S15	2018-10-16	<LOD	<LOD	<LOD	0.00198282	<LOD	<LOD	<LOD	<LOD	0.00215468	<LOD	<LOD
T8	2018-10-16	<LOD	<LOD	<LOD	<LOD	0.00066632	<LOD	<LOD	<LOD	0.000515448	<LOD	<LOD
S11	2018-10-16	<LOD	<LOD	<LOD	<LOD	<LOD	<LOD	<LOD	<LOD	<LOD	<LOD	<LOD
Marina	2018-10-16	<LOD	<LOD	<LOD	<LOD	<LOD	<LOD	<LOD	<LOD	<LOD	<LOD	<LOD
490	2018-10-16	<LOD	<LOD	<LOD	<LOD	<LOD	<LOD	<LOD	<LOD	<LOD	<LOD	<LOD
EOC	2018-10-16	<LOD	<LOD	<LOD	<LOD	<LOD	<LOD	<LOD	<LOD	<LOD	<LOD	<LOD
Sub 12	2018-10-16	<LOD	<LOD	<LOD	<LOD	<LOD	<LOD	<LOD	<LOD	<LOD	<LOD	<LOD
T12	2018-10-23	<LOD	<LOD	<LOD	<LOD	<LOD	<LOD	<LOD	<LOD	<LOD	<LOD	<LOD
S12	2018-10-23	<LOD	<LOD	<LOD	<LOD	<LOD	<LOD	<LOD	<LOD	<LOD	<LOD	<LOD
S15	2018-10-23	0.00083651	0.000500912	<LOD	0.000387993	0.000781482	<LOD	<LOD	0.000303228	0.00132153	<LOD	<LOD
T8	2018-10-23	<LOD	<LOD	<LOD	<LOD	<LOD	<LOD	<LOD	<LOD	0.00597626	<LOD	<LOD
S11	2018-10-23	<LOD	<LOD	<LOD	<LOD	<LOD	<LOD	<LOD	<LOD	<LOD	<LOD	<LOD
Marina	2018-10-23	<LOD	<LOD	<LOD	<LOD	<LOD	<LOD	<LOD	<LOD	<LOD	<LOD	<LOD
490	2018-10-23	<LOD	<LOD	<LOD	<LOD	<LOD	<LOD	<LOD	<LOD	<LOD	<LOD	<LOD
EOC	2018-10-23	<LOD	<LOD	<LOD	<LOD	<LOD	<LOD	<LOD	<LOD	<LOD	<LOD	<LOD
Sub 12	2018-10-23	<LOD	<LOD	<LOD	<LOD	<LOD	<LOD	<LOD	<LOD	<LOD	<LOD	<LOD
T12	2018-10-30	<LOD	<LOD	<LOD	<LOD	<LOD	<LOD	<LOD	<LOD	<LOD	<LOD	<LOD
S12	2018-10-30	<LOD	<LOD	<LOD	<LOD	<LOD	<LOD	<LOD	<LOD	<LOD	<LOD	<LOD
S15	2018-10-30	<LOD	<LOD	<LOD	<LOD	<LOD	<LOD	<LOD	<LOD	<LOD	<LOD	<LOD
T8	2018-10-30	0.0122987	<LOD	<LOD	0.0169984	0.00438168	<LOD	<LOD	<LOD	0.00577881	<LOD	<LOD
S11	2018-10-30	<LOD	<LOD	<LOD	<LOD	<LOD	<LOD	<LOD	<LOD	<LOD	<LOD	<LOD
Marina	2018-10-30	<LOD	<LOD	<LOD	<LOD	<LOD	<LOD	<LOD	<LOD	<LOD	<LOD	<LOD
490	2018-10-30	<LOD	<LOD	<LOD	<LOD	<LOD	<LOD	<LOD	<LOD	<LOD	<LOD	<LOD
EOC	2018-10-30	<LOD	<LOD	<LOD	<LOD	<LOD	<LOD	<LOD	<LOD	<LOD	<LOD	<LOD
Sub 12	2018-10-30	<LOD	<LOD	<LOD	<LOD	<LOD	<LOD	<LOD	<LOD	<LOD	<LOD	<LOD
T12	2018-11-06	<LOD	<LOD	<LOD	<LOD	<LOD	<LOD	<LOD	<LOD	<LOD	<LOD	<LOD
S12	2018-11-06	<LOD	<LOD	<LOD	<LOD	<LOD	<LOD	<LOD	<LOD	<LOD	<LOD	<LOD
S15	2018-11-06	<LOD	<LOD	<LOD	<LOD	<LOD	<LOD	<LOD	<LOD	<LOD	<LOD	<LOD
T8	2018-11-06	<LOD	<LOD	<LOD	<LOD	<LOD	<LOD	<LOD	<LOD	<LOD	<LOD	<LOD
S11	2018-11-06	<LOD	<LOD	<LOD	<LOD	<LOD	<LOD	<LOD	<LOD	<LOD	<LOD	<LOD
Marina	2018-11-06	<LOD	<LOD	<LOD	<LOD	<LOD	<LOD	<LOD	<LOD	<LOD	<LOD	<LOD
490	2018-11-06	<LOD	<LOD	<LOD	<LOD	<LOD	<LOD	<LOD	<LOD	<LOD	<LOD	<LOD
EOC	2018-11-06	<LOD	<LOD	<LOD	<LOD	<LOD	<LOD	<LOD	<LOD	<LOD	<LOD	<LOD
Sub 12	2018-11-06	<LOD	<LOD	<LOD	<LOD	<LOD	<LOD	<LOD	<LOD	<LOD	<LOD	<LOD
T12	2018-11-14	<LOD	<LOD	<LOD	<LOD	<LOD	<LOD	<LOD	<LOD	<LOD	<LOD	<LOD
S12	2018-11-14	<LOD	<LOD	<LOD	<LOD	<LOD	<LOD	<LOD	<LOD	<LOD	<LOD	<LOD
S15	2018-11-14	<LOD	<LOD	<LOD	<LOD	<LOD	<LOD	<LOD	<LOD	<LOD	<LOD	<LOD
T8	2018-11-14	<LOD	<LOD	<LOD	0.00776083	0.00475634	<LOD	0.00446414	<LOD	0.00468413	<LOD	<LOD
S11	2018-11-14	<LOD	<LOD	<LOD	<LOD	<LOD	<LOD	<LOD	<LOD	<LOD	<LOD	<LOD
Marina	2018-11-14	<LOD	<LOD	<LOD	<LOD	<LOD	<LOD	<LOD	<LOD	<LOD	<LOD	<LOD
490	2018-11-14	<LOD	<LOD	<LOD	<LOD	<LOD	<LOD	<LOD	<LOD	<LOD	<LOD	<LOD
EOC	2018-11-14	<LOD	<LOD	<LOD	<LOD	<LOD	<LOD	<LOD	<LOD	<LOD	<LOD	<LOD
Sub 12	2018-11-14	<LOD	<LOD	<LOD	<LOD	<LOD	<LOD	<LOD	<LOD	<LOD	<LOD	<LOD
T12	2018-11-19	<LOD	<LOD	<LOD	<LOD	<LOD	<LOD	<LOD	<LOD	<LOD	<LOD	<LOD
S12	2018-11-19	<LOD	<LOD	<LOD	<LOD	<LOD	<LOD	<LOD	<LOD	<LOD	<LOD	<LOD
S15	2018-11-19	<LOD	0.00063143	<LOD	<LOD	0.000910317	<LOD	<LOD	0.00195341	0.0066891	<LOD	<LOD
T8	2018-11-19	<LOD	<LOD	<LOD	0.00405513	<LOD	<LOD	<LOD	<LOD	0.00365742	<LOD	<LOD
S11	2018-11-19	<LOD	<LOD	<LOD	<LOD	<LOD	<LOD	<LOD	<LOD	<LOD	<LOD	<LOD
Marina	2018-11-19	<LOD	<LOD	<LOD	<LOD	<LOD	<LOD	<LOD	<LOD	<LOD	<LOD	<LOD
490	2018-11-19	<LOD	<LOD	<LOD	<LOD	<LOD	<LOD	0.00108631	0.00233547	0.00383561	<LOD	<LOD
EOC	2018-11-19	<LOD	<LOD	<LOD	<LOD	0.00178619	<LOD	<LOD	<LOD	0.000841352	<LOD	<LOD
Sub 12	2018-11-19	<LOD	<LOD	<LOD	<LOD	<LOD	<LOD	<LOD	<LOD	<LOD	<LOD	<LOD
T12	2018-11-27	<LOD	<LOD	<LOD	<LOD	<LOD	<LOD	<LOD	<LOD	<LOD	<LOD	<LOD
S12	2018-11-27	<LOD	<LOD	<LOD	<LOD	<LOD	<LOD	<LOD	<LOD	<LOD	<LOD	<LOD
S15	2018-11-27	<LOD	<LOD	<LOD	<LOD	<LOD	<LOD	0.000562391	<LOD	0.000835971	<LOD	<LOD
T8	2018-11-27	<LOD	<LOD	<LOD	0.00417707	0.00513575	<LOD	<LOD	<LOD	<LOD	<LOD	<LOD
S11	2018-11-27	<LOD	<LOD	<LOD	<LOD	<LOD	<LOD	0.00185771	<LOD	0.00143152	<LOD	<LOD
Marina	2018-11-27	<LOD	<LOD	<LOD	<LOD	<LOD	<LOD	<LOD	0.00561748	0.0101146	<LOD	<LOD
490	2018-11-27	<LOD	<LOD	<LOD	<LOD	<LOD	<LOD	0.00539658	0.0108667	0.0168468	<LOD	<LOD
EOC	2018-11-27	<LOD	<LOD	<LOD	<LOD	0.00278218	<LOD	<LOD	<LOD	0.00145988	<LOD	<LOD
Sub 12	2018-11-27	<LOD	<LOD	<LOD	<LOD	<LOD	<LOD	<LOD	<LOD	<LOD	<LOD	<LOD
